# Supplementary material for: Identification and Functional Analysis of Healing Regulators in Drosophila
Source: PLoS Genet. 2015 Feb 3;11(2):e1004965. doi: 10.1371/journal.pgen.1004965 (PMC4315591; doi:10.1371/journal.pgen.1004965)
Supplement: S1 Table — 733 upregulated (progressive red series) and 748 downregulated (progressive green series) genes—Fold Change ≥ ± 1.5, p-value < 0.05 (1533 probes) are displayed. (XLSX) [file pgen.1004965.s009.xlsx]

## Sheet: GLOBAL
PROBE	ID	NAME	SYMBOL	FOLD CHANGE	P VALUE
1624989_s_at	CG1873	Elongation factor 1alpha100E	Ef1alpha100E	-12.4307	0.001103
1624054_at	CG5992	Adenosine deaminase-related growth factor A	Adgf-A	-10.8443	0.0002605
1636348_s_at	CG18290	Actin 87E	Act87E	-10.3771	0.0005591
1628247_at	CG15064	Holes in muscle	Him	-9.0055	0.05253
1630252_at	CG8857	Ribosomal protein S11	RpS11	-8.25413	0.00073513
1624982_s_at	CG5080	-	CG5080	-7.84352	0.0002226
1633452_a_at	CG10844	Ryanodine receptor	RyR	-7.37719	0.04162
1639550_a_at	CG9650	-	CG9650	-5.83041	0.00040524
1625825_at	CG6378	BM-40-SPARC	BM-40-SPARC	-5.72601	0.002782
1623372_at	CG5873	-	CG5873	-5.68047	0.001714
1632932_a_at	CG33171	multiplexin	mp	-5.50245	0.0006587
1639229_at	CG16858	viking	vkg	-5.27235	0.009407
1627833_at	CG10546	Cellular retinaldehyde binding protein	Cralbp	-5.13687	0.07885
1638198_at	CG12768	-	CG12768	-4.78155	0.0461993
1630919_at	CG9614	pipe	pip	-4.55968	0.0101422
1630150_s_at	CG4145	Collagen type IV	Cg25C	-4.5395	0.00714
1638400_at	CG8503	-	CG8503	-4.3698	0.000424
1632070_at	CG4414	Ugt58Fa	Ugt58Fa	-4.28152	0.0104589
1639913_at	CG7503	Connectin	Con	-4.16568	0.002
1625965_a_at	CG1148	Osiris 2	Osi2	-4.03396	0.000143
1636659_at	CG8634	Cuticular protein 65Ec	Cpr65Ec	-3.97324	0.0258919
1623734_at	CG8354	Enhancer of split m6, Bearded family member	E(spl)m6-BFM	-3.964	0.004277
1636608_at	CG32843	Diuretic hormone 31 Receptor	Dh31-R	-3.9595	0.00050493
1636728_at	CG11212	Patched-related	Ptr	-3.69463	0.0004693
1623466_at	CG9097	bric a brac 1	bab1	-3.54206	0.00533889
1631400_at	CG32029	Cuticular protein 66D	Cpr66D	-3.51949	0.08805
1634450_a_at	CG14681	Skeletor	Skeletor	-3.48825	0.00012654
1636054_at	CG33678	vasa	vas	-3.44937	0.00146128
1633526_at	CG8404	Sox box protein 15	Sox15	-3.4284	0.00092713
1626667_at	CG1221	miple	miple	-3.32455	0.00557242
1625947_at	CG4604	Glial Lazarillo	GLaz	-3.32053	0.00107877
1630960_at	CG6559	-	CG6559	-3.30806	0.00908928
1639838_at	CG8483	-	CG8483	-3.21133	0.00021314
1633088_at	CG4733	-	CG4733	-3.18072	0.0214211
1623596_at	CG12255	Cuticular protein 72Eb	Cpr72Eb	-3.17791	0.00201488
1639042_at	CG6414	-	CG6414	-3.10161	0.00085155
1625980_at	CG11835	-	CG11835	-3.06393	0.00045553
1637691_at	CG4570	-	CG4570	-3.0625	0.00211916
1633684_at	CG32444	-	CG32444	-3.04695	0.0066678
1631682_at	CG2956	twist	twi	-3.00978	0.015063
1637562_at	CG5812	TweedleT	TwdlT	-2.97362	0.00024106
1638896_at	CG1919	Cuticular protein 62Bc	Cpr62Bc	-2.97232	0.00797169
1638929_at	CG8920	-	CG8920	-2.95097	0.00698042
1635578_at	CG31975	-	CG31975	-2.93805	0.0143819
1629808_at	CG12004	-	CG12004	-2.93421	0.00156128
1629597_a_at	CG8421	Aspartyl beta-hydroxylase	Asph	-2.92056	0.0102357
1631372_a_at	CG7807	Transcription factor AP-2	TfAP-2	-2.91287	0.00198219
1634235_at	CG14843	natalisin	CG34388	-2.90175	0.00042553
1632529_at	CG31247	tincar	tinc	-2.88252	0.00072522
1623494_at	CG2723	Ecdysone-inducible gene E3	ImpE3	-2.83205	0.00525056
1627681_at	CG3474	Cuticular protein 35B	Cpr35B	-2.80992	0.00047943
1632545_s_at	CG5522	-	CG5522	-2.78065	0.0150722
1637625_s_at	CG32813	-	CG32813	-2.77809	0.0487942
1641454_at	CG1461	-	CG1461	-2.76636	0.00702134
1629347_at	CG12296	klumpfuss	klu	-2.72003	0.00054073
1638008_s_at	CG2003	-	CG2003	-2.66472	0.00780716
1636576_s_at	CG3620	no receptor potential A	norpA	-2.6157	0.00017341
1639396_s_at	CG1471	Ceramidase	CDase	-2.60863	0.00387756
1636248_at	CG15628	-	CG15628	-2.58114	0.038892
1640181_at	CG13044	-	CG13044	-2.57204	0.00147778
1626989_at	CG16886	-	CG16886	-2.57183	0.00106313
1635349_a_at	CG6798	nicotinic Acetylcholine Receptor beta2	nAChRbeta2	-2.55152	0.00969104
1638055_at	CG4818	Cuticular protein 72Ea	Cpr72Ea	-2.54992	0.00365004
1635669_a_at	CG10601	mirror	mirr	-2.54865	0.00800614
1624885_at	CG32645	-	CG32645	-2.54171	0.00985224
1637539_a_at	CG7449	hibris	hbs	-2.54079	0.00207368
1630777_at	CG4274	fizzy	fzy	-2.53648	0.00969104
1630239_at	CG8308	alpha-Tubulin at 67C	alphaTub67C	-2.51943	0.00842067
1628083_at	CG5036	Double hit	Dhit	-2.51478	0.00079149
1625130_at	CG8170	-	CG8170	-2.51079	0.0072617
1633497_s_at	CG33092	delta-1-Pyrroline-5-carboxylate dehydrogenase 2	P5CDh2	-2.50177	0.00570449
1640957_at	CG1787	Hexosaminidase 2	Hexo2	-2.49826	0.0399439
1637631_at	CG15427	turtle	tutl	-2.45504	0.0438202
1640846_at	CG2887	-	CG2887	-2.45367	0.00110791
1627511_at	CG7533	charybde	chrb	-2.4256	0.00012609
1630041_at	CG10899	-	CG10899	-2.42373	0.00107135
1640035_at	CG3763	Fat body protein 2	Fbp2	-2.41363	0.105812
1623846_at	CG32577	disco-related	disco-r	-2.41118	0.0017545
1627808_at	CG13011	singles bar	sing	-2.40452	0.0009348
1632199_at	CG32390	cornetto	corn	-2.40302	0.00225921
1631090_a_at	CG9795	-	CG9795	-2.40098	0.0195283
1625493_at	CG8361	Enhancer of split m7, helix-loop-helix	E(spl)m7-HLH	-2.40001	0.0179782
1640833_at	CG4346	radish	rad	-2.39676	0.00868412
1632554_at	CG9839	-	CG9839	-2.39631	0.00677727
1628779_a_at	CG11502	seven up	svp	-2.38235	0.00063069
1624531_s_at	CG34360	Glucose transporter 4 enhancer factor	Glut4EF	-2.3726	0.00016226
1631222_at	CG11641	pou domain motif 3	pdm3	-2.37228	0.00193031
1629700_at	CG44132	maternal gene required for meiosis	mamo	-2.37194	0.00695802
1635413_at	CG32266	-	CG32266	-2.36667	0.0211638
1629492_s_at	CG31626	-	CG31626	-2.35328	0.018468
1633520_at	CG32027	-	CR32027	-2.34979	0.010166
1637994_at	CG17064	mars	mars	-2.34889	0.00098723
1623532_at	CG34236	-	CG34236	-2.34783	0.00804822
1629083_at	CG16704	-	CG16704	-2.34761	0.00052009
1628450_at	CG3441	Neuropeptide-like precursor 1	Nplp1	-2.34755	0.0171047
1639940_at	CG9908	disconnected	disco	-2.34729	0.0256447
1630119_s_at	CG3620	no receptor potential A	norpA	-2.33992	0.00017341
1628388_at	CG3823	-	CG3823	-2.33406	0.00493701
1636579_s_at	CG31991	midway	mdy	-2.33381	0.00038132
1636897_at	CG33003	-	CG33003	-2.33333	0.049566
1634083_at	CG8318	Neurofibromin 1	Nf1	-2.33118	0.00188778
1630936_at	CG12052	longitudinals lacking	lola	-2.32789	0.00375511
1628334_at	CG6099	Enhancer of split m4, Bearded family member	E(spl)m4-BFM	-2.32095	0.00426384
1637974_at	CG31247	tincar	tinc	-2.31073	0.00072764
1639183_a_at	CG12249	miranda	mira	-2.30818	0.0414376
1636676_at	CG2150	-	CG2150	-2.30575	0.00036969
1635125_a_at	CG6206	Lysosomal alpha-mannosidase	LM408	-2.30373	0.00833841
1625471_s_at	CG4928	-	CG4928	-2.30317	0.0188693
1629403_at	CG31466	-	CG31466	-2.29592	0.00510312
1629733_at	CG11354	Lim1	Lim1	-2.27954	0.00327208
1630621_at	CG15212	-	CG15212	-2.27763	0.0398486
1636931_at	CG11491	broad	br	-2.27761	0.0079149
1633341_s_at	CG4952	dachshund	dac	-2.27711	0.0254527
1626833_at	CG11839	-	CG11839	-2.27397	0.04437
1624389_at	CG7526	faulty attraction	frac	-2.26	0.00624971
1625370_s_at	CG30011	gemini	gem	-2.25713	0.00434199
1638309_at	CG16733	Sulfotransferase 2	St2	-2.25684	0.0105639
1638327_a_at	CG17754	-	CG17754	-2.25215	0.0061164
1641053_s_at	CG6863	tolkin	tok	-2.2483	0.00113174
1630124_at	CG5514	-	CG5514	-2.24122	0.00043227
1641609_at	CG12052	longitudinals lacking	lola	-2.237	0.0004378
1624462_at	CG32331	-	CG32331	-2.22488	0.00064994
1632648_at	CG14681	Skeletor	Skeletor	-2.22044	0.0156518
1639181_at	CG14598	-	CG14598	-2.22024	0.0418498
1631059_at	CG1954	Protein C kinase 98E	Pkc98E	-2.21136	0.0124293
1641555_at	CG32169	RNA-binding protein 6	Rbp6	-2.20792	0.0293207
1639106_at	CG14447	Glutamate receptor binding protein	Grip	-2.20634	0.0414376
1634828_at	CG7297	polypeptide GalNAc transferase 8	pgant8	-2.20538	0.00170156
1623784_at	CG5732	-	Gld2	-2.19763	0.00766431
1629256_a_at	CG31547	-	CG31547	-2.19732	0.00037705
1636219_at	CG9210	Adenylyl cyclase 35C	Ac13E	-2.18983	0.0058439
1637669_at	CG7442	-	CG7442	-2.18886	0.0386065
1628611_at	CG11241	-	CG11241	-2.1873	0.00696457
1628318_at	CG11451	Spc105-related	Spc105R	-2.1869	0.0116361
1628641_at	CG14470	-	CG43366	-2.18681	0.00333003
1635325_a_at	CG6721	Ras GTPase activating protein 1	RasGAP1	-2.1723	0.00347844
1626470_at	CG10440	-	CG10440	-2.16849	0.00249108
1625780_a_at	CG9812	-	CG9812	-2.15891	0.00726541
1630204_a_at	CG8136	-	CG8136	-2.15179	0.00139
1641727_at	CG17470	-	CG17470	-2.14151	0.00833845
1628275_at	CG33261	Trithorax-like	Trl	-2.1342	0.00782636
1639210_at	CG4015	Follicle cell protein 3C	Fcp3C	-2.12681	0.0105385
1632448_s_at	CG7210	kelch	kel	-2.12639	0.00331477
1633396_at	CG12653	buttonhead	btd	-2.12281	0.00909322
1639483_s_at	CG5905	Neprilysin 1	Nep1	-2.12212	0.00170734
1626190_a_at	CG10825	Interacts with the C terminus of ELL 1	Ice2	-2.11713	0.00105276
1622938_at	CG17506	-	CG17506	-2.11684	0.0177467
1631114_a_at	CG11489	serine-arginine protein kinase at 79D	srpk79D	-2.11494	0.00698042
1628766_at	CG4984	-	CG4984	-2.11467	0.00084206
1624889_a_at	CG3920	Regulator of eph expression	Reph	-2.11272	0.0164839
1630020_at	CG13041	-	CG13041	-2.10756	0.00064994
1633660_at	CG7833	Origin recognition complex subunit 5	Orc5	-2.09827	0.0124881
1635804_at	CG2910	spenito	nito	-2.0961	0.0064994
1638486_at	CG17136	RNA-binding protein 1	Rbp1	-2.0801	0.00034754
1637068_at	CG6621	-	CG6621	-2.07584	0.0256447
1639590_at	CG15134	tweek	tweek	-2.07328	0.0211415
1634115_a_at	CG33302	Cuticular protein 31A	Cpr31A	-2.07055	0.00146128
1638187_at	CG13819	-	CG13819	-2.06957	0.0208325
1640206_at	CG4660	-	CG4660	-2.06849	0.00132865
1626037_at	CG14380	-	CG14380	-2.06739	0.0114203
1630237_a_at	CG3629	Distal-less	Dll	-2.064	0.00207106
1626183_at	CG2083	-	CG43444	-2.05895	0.0125481
1626058_at	CG6570	ladybird late	lbl	-2.05875	0.00111773
1629966_at	CG8365	Enhancer of split m8, helix-loop-helix	E(spl)m8-HLH	-2.05834	0.00478641
1641065_s_at	CG3153	Niemann-Pick type C-2b	Npc2b	-2.05816	0.00083355
1627406_at	CG3009	-	CG3009	-2.05793	0.00028487
1629429_at	CG31388	-	CG31388	-2.05239	0.00204739
1633488_at	CG3705	astray	aay	-2.05234	0.0162799
1626948_at	CG11922	forkhead domain 96Cb	fd96Cb	-2.05139	0.0230805
1633399_at	CG12240	-	CG42568	-2.04979	0.00844562
1634636_at	CG6426	-	CG6426	-2.04874	0.012323
1641066_s_at	CG31692	fructose-1,6-bisphosphatase	fbp	-2.04797	0.0156694
1634893_at	CG9042	Glycerol 3 phosphate dehydrogenase	Gpdh	-2.04436	0.0253973
1631225_at	CG8317	-	CG8317	-2.04055	0.0079149
1637403_at	CG7953	-	CG7953	-2.03896	0.0142269
1629919_at	CG12045	Cuticular protein 100A	Cpr100A	-2.03633	0.00142655
1634009_at	CG33957	cp309	cp309	-2.02407	0.0114919
1633578_a_at	CG3245	Protein phosphatase N at 58A	PpN58A	-2.02338	0.0344027
1636088_at	CG3629	Distal-less	Dll	-2.02287	0.00207106
1634099_at	CG11111	retinal degeneration B	rdgB	-2.02114	0.0153658
1631552_at	CG13194	pyramus	pyr	-2.01939	0.0208126
1635196_at	CG6836	-	CG6836	-2.01613	0.00844562
1628984_s_at	CG17921	HMG protein Z	HmgZ	-2.0159	0.0116524
1639798_at	CG10601	mirror	mirr	-2.01261	0.00800614
1625912_at	CG40290	-	CG40290	-2.01095	0.00114145
1639746_at	CG7574	bip1	bip1	-2.0018	0.003523
1634884_s_at	CG31635	-	CG31635	-1.99718	0.00804822
1629827_s_at	CG31449	Heat-shock-protein-70Ba	Hsp70Ba	-1.99651	0.0221353
1626123_at	CG11757	-	CG34348	-1.98718	0.0087584
1641530_s_at	CG2264	magu	magu	-1.98557	0.00247618
1636396_at	CG17051	dodo	dod	-1.98371	0.0107135
1626892_at	CG9252	deadlock	del	-1.98318	0.00148989
1631698_s_at	CG16833	-	CG16833	-1.97959	0.0137348
1633329_at	CG1629	yellow-h	yellow-h	-1.97844	0.00940289
1629362_at	CG32475	methuselah-like 8	mthl8	-1.97783	0.0219846
1629523_at	CG12052	longitudinals lacking	lola	-1.97661	0.00375511
1634946_at	CG18497	split ends	spen	-1.97509	0.0086517
1627489_a_at	CG10433	-	CG10433	-1.97013	5.955e-05
1640805_at	CG13162	anastral spindle 3	ana3	-1.96623	2.964e-05
1640859_at	CG10583	Separase	Sse	-1.96211	6.511e-05
1636023_at	CG31536	Chondrocyte-derived ezrin-like domain containing protein ortholog	Cdep	-1.96158	0.00010979
1635898_at	CG14856	-	CG14856	-1.95796	0.0258919
1635452_a_at	CG14897	-	CG42232	-1.95647	0.00092713
1631098_at	CG7194	-	CG7194	-1.95636	0.00038184
1637300_at	CG8229	-	CG8229	-1.95568	0.00148056
1638540_at	CG41318	-	CG41318	-1.95431	0.00012654
1640661_at	CG14992	Activated Cdc42 kinase	Ack	-1.953	0.0491417
1637629_a_at	CG6238	slingshot	ssh	-1.95241	0.00021314
1636106_s_at	CG18212	aluminum tubes	alt	-1.95139	0.00107877
1628696_at	CG12643	-	CG12643	-1.95128	0.00010061
1630207_at	CG16972	-	CG16972	-1.95053	0.0417505
1627684_at	CG5483	Leucine-rich repeat kinase	Lrrk	-1.93854	0.0104589
1639139_a_at	CG8874	Fps oncogene analog	Fps85D	-1.93673	0.00557242
1641299_s_at	CG11353	-	CG11353	-1.9335	0.00024106
1635936_at	CG13822	-	CG13822	-1.93168	0.00869797
1635309_at	CG5912	arrow	arr	-1.92857	0.0102357
1629207_at	CG6287	-	CG6287	-1.92574	0.00040524
1632955_at	CG1830	Phosphorylase kinase gamma	PhKgamma	-1.92066	0.0417376
1634588_at	CG18405	Sema-1a	Sema-1a	-1.92045	0.00198219
1624080_s_at	CG7398	Transportin	Trn	-1.91737	0.00201488
1624009_at	CG12802	Glucose transporter 4 enhancer factor	Glut4EF	-1.91224	0.00725232
1630008_at	CG18428	-	CG18428	-1.91162	0.00054073
1639409_at	CG12320	-	CG12320	-1.90872	0.00072522
1630130_at	CG4404	-	CG4404	-1.90803	0.018468
1639574_a_at	CG11111	retinal degeneration B	rdgB	-1.90745	0.00800614
1630077_at	CG3206	Odorant receptor 2a	Or2a	-1.90734	0.0461993
1639538_at	CG15414	-	CG15414	-1.90461	0.00821731
1639999_at	CG2662	-	CG2662	-1.90437	0.00017341
1631671_at	CG13827	-	CG13827	-1.89992	0.0399439
1622893_at	CG16844	Immune induced molecule 3	IM3	-1.89924	0.00090576
1638181_at	CG14743	-	CG14743	-1.89809	0.00887809
1624816_at	CG30283	-	CG30283	-1.89806	0.0101422
1627623_s_at	CG3644	bicaudal	bic	-1.89793	0.00365004
1626997_at	CG6425	-	CG6425	-1.89586	0.015063
1629418_s_at	CG3182	seizure	sei	-1.89436	0.00085155
1627091_at	CG30287	-	CG30287	-1.89376	0.00042553
1631053_at	CG18087	Salivary gland secretion 7	Sgs7	-1.89284	0.0072617
1624659_at	CG32741	-	CG32741	-1.88716	0.00568602
1632072_at	CG34134	-	CG34134	-1.88636	0.00833841
1631129_at	CG31612	-	CG31612	-1.88453	0.00050493
1631018_at	CG9166	312	312	-1.88133	0.0001566
1639611_at	CG8709	Lipin	Lpin	-1.87443	0.0398486
1638060_at	CG10077	-	CG10077	-1.87321	0.00193031
1636750_s_at	CG13737	-	CG13737	-1.87122	0.00677727
1624680_a_at	CG8606	Rho guanine nucleotide exchange factor 4	RhoGEF4	-1.87013	0.0004138
1632358_at	CG32297	-	CG42304	-1.86829	0.0009348
1637621_at	CG15196	-	CG15196	-1.86585	0.00985224
1639535_at	CG3254	polypeptide GalNAc transferase 2	pgant2	-1.86511	0.00792529
1632864_at	CG13258	-	CG13258	-1.865	0.0150722
1636920_s_at	CG12016	-	CG12016	-1.86291	0.00038132
1628296_at	CG31956	polypeptide GalNAc transferase 4	pgant4	-1.8619	0.00170734
1627163_at	CG8557	-	CG43658	-1.85924	0.00533889
1633334_at	CG15822	-	CG15822	-1.85615	0.00207368
1626290_at	CG6752	-	CG6752	-1.85366	0.00043227
1627247_at	CG7161	Outer segment 1	Oseg1	-1.85345	0.00028487
1639280_at	CG6322	U4-U6 small nuclear riboprotein factor 60K	U4-U6-60K	-1.85185	0.00036969
1631543_at	CG17286	spindle defective 2	spd-2	-1.8507	0.00297873
1630742_at	CG4805	pickpocket 28	ppk28	-1.85025	0.00185194
1634430_at	CG14614	wings apart	CG14614	-1.84877	0.038892
1625273_at	CG3827	scute	sc	-1.84827	0.0004378
1640643_a_at	CG7609	-	CG7609	-1.84753	0.00045553
1633817_at	CG6646	DJ-1alpha	DJ-1alpha	-1.84708	0.0379249
1628651_a_at	CG8318	Neurofibromin 1	Nf1	-1.8454	0.00333003
1631242_at	CG4029	jumeau	jumu	-1.84371	0.00478641
1636456_at	CG13053	-	CG13053	-1.8432	0.00445012
1640598_s_at	CG6930	lethal (3) neo38	l(3)neo38	-1.8428	0.00037705
1624893_at	CG8852	-	CG8852	-1.84211	0.00327208
1630772_at	CG5557	squeeze	sqz	-1.83921	0.00170156
1636379_a_at	CG12240	-	CG42568	-1.83913	0.0179782
1640800_at	CG3880	-	CG3880	-1.8382	0.0114651
1634052_s_at	CG32491	modifier of mdg4	mod(mdg4)	-1.83585	0.0164839
1626563_at	CG32211	TBP-associated factor 6	Taf6	-1.83521	0.00047943
1638867_at	CG16800	-	CG16800	-1.83333	0.00044229
1636203_at	CG5529	BarH1	B-H1	-1.83235	0.0487942
1631375_a_at	CG32356	Ecdysone-inducible gene E1, Isoforms A, B and C	ImpE1	-1.8297	0.0256447
1633451_at	CG32634	-	CG32634	-1.82889	0.00147778
1641149_at	CG11042	-	CG11042	-1.82683	0.0058439
1641657_s_at	CG12424	caskin	ckn	-1.82623	0.0386065
1636161_at	CG3371	earthbound 1	ebd1	-1.82545	0.00111773
1635678_at	CG11299	Sestrin	Sesn	-1.82384	0.00174743
1639169_at	CG18754	-	CG18754	-1.82331	0.00349309
1624070_at	CG3395	Ribosomal protein S9	RpS9	-1.82082	0.00054758
1630670_at	CG1368	-	CG1368	-1.81972	0.00054225
1637665_at	CG31367	-	CG42724	-1.81913	0.0007679
1624123_at	CG13196	-	CG13196	-1.81907	0.00061165
1636918_a_at	CG31169	-	CG43342	-1.81809	0.0418498
1624960_at	CG8118	mastermind	mam	-1.81535	0.00113174
1623679_at	CG4789	-	CG4789	-1.81517	0.00249108
1629111_at	CG7162	Mediator complex subunit 1	MED1	-1.81467	0.00192582
1630018_at	CG3325	spindle B	spn-B	-1.81301	0.0438509
1632345_at	CG8353	-	CG8353	-1.81298	0.0010604
1624022_at	CG9200	Ada2a-containing complex component 1	Atac1	-1.81256	0.00055999
1637663_at	CG9874	TATA binding protein	Tbp	-1.81095	0.00098723
1623145_s_at	CG32009	-	CR32009	-1.80721	0.027741
1641590_at	CG7855	timeout	timeout	-1.80675	0.00426384
1628635_at	CG15592	Osiris 9	Osi9	-1.80362	0.00142655
1628954_at	CG11898	-	CG11898	-1.80238	0.00242232
1638359_s_at	CG14478	-	CG14478	-1.80162	0.0254527
1631355_at	CG5497	mitochondrial ribosomal protein S28	mRpS28	-1.80108	0.00080447
1629365_at	CG30324	-	CG30324	-1.80051	0.00898453
1634385_at	CG15524	Spindle assembly abnormal 6 ortholog	Sas-6	-1.79837	0.0277113
1631027_at	CG10571	araucan	ara	-1.79688	0.0171047
1629889_s_at	CG1803	regucalcin	regucalcin	-1.7963	0.00953652
1629064_at	CG3114	erect wing	ewg	-1.79375	0.012323
1638757_a_at	CG17780	-	CG17780	-1.7931	0.0153658
1639317_at	CG7896	-	CG7896	-1.79204	0.0012618
1633062_at	CG32791	-	CG32791	-1.79002	0.014386
1629953_at	CG7952	giant	gt	-1.78993	0.0100645
1635382_at	CG1725	discs large 1	dlg1	-1.78899	0.0276453
1625960_at	CG4491	no ocelli	noc	-1.78618	0.00331477
1624275_at	CG9985	skittles	sktl	-1.78582	0.00718707
1625530_at	CG10462	-	CG10462	-1.78397	0.0167693
1627738_a_at	CG8631	male-specific lethal 3	msl-3	-1.78394	0.00224822
1629694_at	CG2163	Pabp2	Pabp2	-1.78199	0.0102771
1635475_at	CG32386	cornetto	corn	-1.78092	0.0015997
1640042_at	CG12299	-	CG12299	-1.7809	0.00270935
1631231_at	CG17697	frizzled	fz	-1.78027	0.00230467
1640703_at	CG30460	-	CG30460	-1.7801	0.014096
1631471_at	CG14889	-	CG42342	-1.77972	0.0116361
1630133_at	CG1048	zerknullt-related	zen2	-1.77895	0.0038407
1624476_at	CG5185	Twin of m4	Tom	-1.77722	0.00540694
1634250_at	CG10067	Actin 57B	Act57B	-1.77672	0.00180212
1640488_a_at	CG9510	-	CG9510	-1.77562	0.0293322
1641685_at	CG6311	Enhancer of decapping 3	Edc3	-1.77472	0.00141838
1623220_at	CG31048	sponge	spg	-1.77358	0.0119077
1635407_at	CG32772	-	CG32772	-1.77314	0.0313869
1637710_at	CG12008	karst	kst	-1.77297	0.0385192
1627589_s_at	CG9520	Core 1 Galactosyltransferase A	C1GalTA	-1.76962	0.00696457
1638012_at	CG6097	rotated abdomen	rt	-1.76873	0.00182398
1624686_a_at	CG32498	dunce	dnc	-1.76868	0.0180398
1623954_s_at	CG33525	CoRest	CoRest	-1.76665	0.00342171
1641025_at	CG11134	-	CG11134	-1.76451	0.00274338
1634555_at	CG11033	Lysine (K)-specific demethylase 2	Kdm2	-1.76291	0.00216246
1626580_at	CG5032	adrift	aft	-1.7617	0.0332859
1639278_at	CG18105	Ecdysis triggering hormone	ETH	-1.76154	0.00713738
1625169_at	CG14667	-	CG14667	-1.76024	0.0110904
1623320_at	CG3711	-	CG3711	-1.76009	0.00166629
1625932_at	CG31868	SAM-motif ubiquitously expressed punctatedly localized protein	Samuel	-1.76	0.00944523
1626375_a_at	CG17592	Usf	Usf	-1.75999	0.00533073
1639393_at	CG17592	Usf	Usf	-1.75983	0.00373763
1637257_at	CG9009	pudgy	pdgy	-1.7593	0.00477528
1632231_a_at	CG31045	Myosin heavy chain-like	Mhcl	-1.75862	0.04411
1633880_s_at	CG8533	Ionotropic receptor 76a	Ir76a	-1.75842	0.017434
1627270_at	CG15893	-	CG15893	-1.75651	0.0121981
1641188_a_at	CG5815	-	CG5815	-1.75586	0.0211625
1626996_s_at	CG11491	broad	br	-1.75534	0.00233769
1631385_at	CG2889	-	CG2889	-1.7545	0.00494727
1635444_at	CG32663	rudhira	rudhira	-1.7525	0.00922244
1633767_at	CG9373	rumpelstiltskin	rump	-1.75058	0.00185181
1638365_at	CG3244	C-type lectin 27kD	Clect27	-1.75028	0.0262637
1639625_at	CG14750	Vacuolar protein sorting 25	Vps25	-1.74908	0.00224223
1636625_at	CG15707	krimper	krimp	-1.74651	0.0134859
1638387_at	CG15107	-	CG15107	-1.74457	0.0368091
1639308_at	CG32491	modifier of mdg4	mod(mdg4)	-1.74299	0.0438202
1625762_s_at	CG32189	-	CG32189	-1.74296	0.00203457
1632907_a_at	CG13204	-	CG13204	-1.74268	0.0050933
1632325_at	CG12630	tiptop	tio	-1.74055	0.00663945
1624139_at	CG1830	Phosphorylase kinase gamma	PhKgamma	-1.74024	0.016485
1635143_at	CG6877	Aut1	Aut1	-1.7367	0.0109871
1623776_s_at	CG11094	doublesex	dsx	-1.73636	0.0100342
1629307_s_at	CG15532	headcase	hdc	-1.73603	0.0023465
1623584_at	CG10473	Acinus	Acn	-1.7356	0.00336292
1633020_at	CG4620	unkempt	unk	-1.73334	0.00550595
1628849_at	CG8201	par-1	par-1	-1.73254	0.00696962
1623261_at	CG31118	RabX4	RabX4	-1.73247	0.0184781
1638869_at	CG10112	Cuticular protein 51A	Cpr51A	-1.73203	0.00472002
1629133_at	CG3815	-	CG3815	-1.73041	0.00546194
1633990_at	CG16889	adat	adat	-1.73017	0.00370016
1625325_s_at	CG32067	simjang	simj	-1.72666	0.0231582
1637504_at	CG17754	-	CG17754	-1.72639	0.0052367
1628463_at	CG7242	Spc25	Spc25	-1.7253	0.00691383
1629754_s_at	CG33261	Trithorax-like	Trl	-1.72435	0.00359463
1628145_at	CG12361	Dbx	Dbx	-1.72401	0.00890777
1635967_at	CG8593	quemao	qm	-1.7228	0.0377238
1629087_s_at	CG34398	-	CG34398	-1.72256	0.00379745
1632524_at	CG4698	Wnt oncogene analog 4	Wnt4	-1.72134	0.00450049
1630316_a_at	CG14814	-	CG14814	-1.72039	0.00310089
1625393_s_at	CG5274	-	CG5274	-1.7203	0.0113659
1636649_a_at	CG10107	veloren	velo	-1.71953	0.00578968
1623968_at	CG10631	-	CG10631	-1.71905	0.0466867
1637240_a_at	CG5489	Autophagy-specific gene 7	Atg7	-1.71843	0.01128
1626842_a_at	CG32464	mustard	mtd	-1.71812	0.0138764
1632665_a_at	CG6340	-	CG6340	-1.71724	0.00763466
1635968_at	CG3604	-	CG3604	-1.71703	0.0251476
1624225_at	CG13651	distal antenna-related	danr	-1.71637	0.0239374
1628618_at	CG9240	-	CG9240	-1.71624	0.00612142
1624241_at	CG18506	Na channel protein 60E	NaCP60E	-1.71592	0.00707383
1626943_at	CG14609	-	CG14609	-1.71532	0.00382909
1630584_at	CG10657	-	CG10657	-1.71503	0.00986812
1625907_at	CG5591	Lost PHDs of trr	Lpt	-1.71497	0.00699508
1638199_s_at	CG32555	Rho GTPase activating protein p190	RhoGAPp190	-1.71433	0.00363844
1636272_at	CG8780	teyrha-meyrha	tey	-1.71388	0.00682838
1634011_at	CG8328	Enhancer of split mdelta, helix-loop-helix	E(spl)mdelta-HLH	-1.71216	0.00563466
1624644_a_at	CG5514	-	CG5514	-1.71177	0.0479721
1625642_at	CG11509	-	CG11509	-1.71157	0.00668311
1634036_at	CG8788	-	CG8788	-1.71124	0.0144774
1637787_a_at	CG8233	Reduction in Cnn dots 1	Rcd1	-1.71073	0.00698738
1627215_at	CG14310	-	CG14310	-1.70986	0.00344174
1625898_s_at	CG17367	Lnk	Lnk	-1.70866	0.00475966
1632170_a_at	CG14685	Chromosome associated protein H2	Cap-H2	-1.70826	0.0154961
1624504_s_at	CG6851	Mitochondrial carrier homolog 1	Mtch	-1.70818	0.00416622
1637785_at	CG10109	Lobe	L	-1.70763	0.0114311
1627465_at	CG11301	Mesoderm-expressed 4	Mes4	-1.70706	0.00649576
1627729_s_at	CG12085	poly U binding factor 68kD	pUf68	-1.70544	0.00665648
1631359_s_at	CG18617	Vacuolar H[+] ATPase 100kD subunit 2	Vha100-2	-1.70417	0.00446095
1625500_at	CG11482	Mlh1	Mlh1	-1.703	0.0193847
1631034_at	CG10800	Regulator of cyclin A1	Rca1	-1.70288	0.00409861
1623980_at	CG15905	-	CG15905	-1.70185	0.00848623
1628594_at	CG9533	rutabaga	rut	-1.70061	0.0110719
1634178_at	CG4351	-	CG43313	-1.69979	0.0100094
1633126_at	CG4596	-	CG4596	-1.69963	0.00667214
1628712_at	CG17754	-	CG17754	-1.6993	0.00717106
1634038_a_at	CG14856	-	CG14856	-1.69728	0.00388233
1623104_at	CG32438	Smc5	Smc5	-1.69655	0.0069646
1640379_s_at	CG11079	-	CG34424	-1.69612	0.0219627
1623852_at	CG10407	-	CG10407	-1.69422	0.0058131
1635611_a_at	CG14681	Skeletor	Skeletor	-1.69347	0.0301103
1638022_at	CG7971	-	CG7971	-1.69297	0.0111555
1628758_at	CG1774	-	CG1774	-1.69257	0.00636373
1641569_at	CG12369	Lachesin	Lac	-1.69098	0.00611583
1623357_at	CG8616	Birt-Hogg-Dube homolog	BHD	-1.68951	0.02215
1638032_at	CG14921	-	CG14921	-1.68921	0.0209864
1628921_s_at	CG32491	modifier of mdg4	mod(mdg4)	-1.6887	0.00935971
1625566_a_at	CG9293	-	CG9293	-1.68836	0.00723021
1638819_at	CG31712	-	CG31712	-1.68798	0.0365752
1638839_at	CG8092	relative of woc	row	-1.68798	0.00534855
1633876_at	CG7110	-	CG7110	-1.68735	0.0390471
1625606_at	CG3396	Ocho	Ocho	-1.68571	0.00415759
1627866_at	CG10123	Topoisomerase 3alpha	Top3alpha	-1.68537	0.0163049
1629522_at	CG1150	Osiris 3	Osi3	-1.68531	0.00463219
1635802_s_at	CG9279	-	CG9279	-1.68501	0.00639894
1632672_at	CG8434	lambik	lbk	-1.6835	0.026438
1626332_s_at	CG11486	-	CG11486	-1.68328	0.0054333
1633753_at	CG8967	off-track	otk	-1.68306	0.0120708
1636427_a_at	CG10692	Methyltransferase 2	Mt2	-1.683	0.0220771
1638323_at	CG8116	-	CG8116	-1.68282	0.0450309
1626730_s_at	CG7958	tonalli	tna	-1.68275	0.00567163
1628206_at	CG7467	osa	osa	-1.68272	0.0205638
1634898_a_at	CG8208	MBD-like	MBD-like	-1.6825	0.0422573
1633814_at	CG3842	-	CG3842	-1.68244	0.00692554
1634553_at	CG13602	-	CG43998	-1.68129	0.0263587
1632646_at	CG13687	Prothoracicotropic hormone	Ptth	-1.68074	0.0159778
1631527_at	CG5642	-	CG5642	-1.68011	0.0192394
1623478_at	CG16752	Sex peptide receptor	SPR	-1.67925	0.0245326
1629880_at	CG17161	grapes	grp	-1.67909	0.0278951
1632681_at	CG9656	grain	grn	-1.67901	0.0158078
1629811_at	CG9619	Glycogen binding subunit 76A	Gbs-76A	-1.67813	0.0169074
1639225_at	CG13711	-	CG13711	-1.67445	0.00705459
1629421_at	CG16789	-	CG16789	-1.67445	0.00800292
1639728_at	CG5916	-	CG5916	-1.67402	0.0157039
1632827_a_at	CG8153	mutagen-sensitive 210	mus210	-1.67305	0.0131719
1628112_at	CG6057	SMC1	SMC1	-1.673	0.00953512
1638912_s_at	CG9983	Heterogeneous nuclear ribonucleoprotein at 98DE	Hrb98DE	-1.67155	0.0292369
1632940_a_at	CG9614	pipe	pip	-1.67085	0.0169686
1627028_at	CG9030	-	CG9030	-1.67059	0.0375249
1637279_at	CG12951	-	CG12951	-1.67053	0.0422214
1639956_at	CG17760	-	CG17760	-1.66811	0.00708604
1625207_at	CG32636	-	CG32636	-1.66718	0.00731645
1624195_at	CG3850	sugarbabe	sug	-1.66611	0.0125485
1628757_at	CG1086	Glucose transporter 1	Glut1	-1.66589	0.00596386
1638366_at	CG40337	-	CG40337	-1.66487	0.0142221
1632420_at	CG1135	Reduction in Cnn dots 5	Rcd5	-1.6644	0.0291786
1638317_at	CG8097	-	CG8097	-1.66415	0.00785688
1632877_a_at	CG2906	-	CG2906	-1.66332	0.0111738
1625447_at	CG1911	CAP-D2 condensin subunit	Cap-D2	-1.66155	0.00707951
1623919_a_at	CG5175	kugelkern	kuk	-1.66134	0.0276316
1633283_at	CG6764	Ribosomal protein L24-like	RpL24-like	-1.66101	0.034858
1628239_at	CG6977	Cadherin 87A	Cad87A	-1.6606	0.0248435
1639803_at	CG5151	-	CG5151	-1.66024	0.0229223
1628616_at	CG8419	-	CG8419	-1.65996	0.0201353
1629737_at	CG1616	disc proliferation abnormal	dpa	-1.65955	0.00726107
1638019_at	CG13579	-	CG13579	-1.65873	0.0111363
1636482_at	CG14005	-	CG14005	-1.65767	0.0169775
1624333_at	CG9903	-	CG9903	-1.65506	0.00583924
1626306_at	CG9774	Rho-kinase	rok	-1.65421	0.00652814
1631271_a_at	CG32575	hangover	hang	-1.65356	0.0172655
1631742_s_at	CG32491	modifier of mdg4	mod(mdg4)	-1.6534	0.00686034
1634814_at	CG7083	-	CG7083	-1.65273	0.0230284
1623305_at	CG5091	garnysstan	gny	-1.6527	0.0238472
1641518_a_at	CG18497	split ends	spen	-1.6524	0.040756
1624100_at	CG1529	-	CG1529	-1.65219	0.00940012
1634621_at	CG13599	-	CG13599	-1.65183	0.0170611
1633625_s_at	CG4268	Pitslre	Pitslre	-1.65095	0.00848605
1625796_at	CG14231	-	CG14231	-1.65075	0.0192233
1641137_at	CG1897	Drop	Dr	-1.65033	0.0130458
1626518_at	CG32904	sequoia	seq	-1.64957	0.00959031
1640652_at	CG34174	-	CG34174	-1.64912	0.0492663
1624377_s_at	CG32594	ben	be	-1.64844	0.0202138
1639561_at	CG31163	Shal K[+] channel interacting protein	SKIP	-1.64825	0.0158802
1629713_at	CG9187	Psf1	Psf1	-1.64706	0.0144407
1629217_at	CG31258	Cenp-C	Cenp-C	-1.6466	0.00945883
1632638_at	CG7846	Actin-related protein 8	Arp8	-1.64655	0.010552
1628579_at	CG3262	-	CG3262	-1.6465	0.00937116
1631169_at	CG34115	-	CG34115	-1.64636	0.0130064
1632294_at	CG32120	senseless	sens	-1.6458	0.014731
1636046_at	CG32499	Chitin deacetylase-like 4	Cda4	-1.64571	0.0186612
1638730_at	CG4167	Heat shock gene 67Ba	Hsp67Ba	-1.64512	0.00760306
1636182_a_at	CG10948	-	CG10948	-1.64109	0.0384055
1641494_at	CG8397	-	CG8397	-1.64109	0.0327024
1638006_at	CG10211	-	CG10211	-1.64103	0.00916044
1636478_at	CG9596	-	CG9596	-1.64076	0.00764583
1637353_at	CG3318	Dopamine N acetyltransferase	Dat	-1.64012	0.0464284
1639270_at	CG4046	Ribosomal protein S16	RpS16	-1.64006	0.0113037
1636837_at	CG32177	Nedd4 family interacting protein	Ndfip	-1.63894	0.0140849
1633696_at	CG11303	Transmembrane 4 superfamily	TM4SF	-1.63845	0.0257202
1635009_at	CG8500	-	CG8500	-1.63727	0.0077816
1630553_at	CG5372	Integrin alphaPS5 subunit	ItgalphaPS5	-1.63645	0.0163852
1640022_at	CG12763	Diptericin	Dpt	-1.63542	0.0150822
1623373_at	CG14806	-	CG14806	-1.63397	0.039173
1639605_at	CG33993	-	CG33993	-1.63297	0.0291503
1639232_s_at	CG11956	SP1029	SP1029	-1.63229	0.00983974
1623975_at	CG1605	az2	az2	-1.63215	0.0105385
1631785_at	CG7719	greatwall	gwl	-1.63188	0.0361097
1626165_at	CG3754	Phosphodiesterase 9	Pde9	-1.63183	0.00785713
1637712_at	CG30007	-	CG30007	-1.63072	0.00968126
1630165_s_at	CG8815	Sin3A	Sin3A	-1.6289	0.0241861
1641408_at	CG42394	-	CG42394	-1.62773	0.0255928
1624487_at	CG11475	-	CG11475	-1.62734	0.0114216
1636906_s_at	CG13320	Sans ortholog	Sans	-1.62709	0.00937542
1635162_at	CG15313	Cht6	Cht6	-1.62689	0.0416755
1636831_s_at	CG5942	brahma	brm	-1.62679	0.0159638
1623171_s_at	CG8817	lilliputian	lilli	-1.62535	0.0382446
1629385_s_at	CG32912	Peptidoglycan recognition protein LD	PGRP-LD	-1.6247	0.0157088
1637718_at	CG4820	-	CG4820	-1.62457	0.0162233
1626160_s_at	CG33087	LDL receptor protein 1	LRP1	-1.62442	0.0153879
1632624_at	CG11330	cortex	cort	-1.62439	0.0172082
1632315_at	CG13035	-	CG44836	-1.62334	0.0104637
1640499_at	CG30338	-	CG30338	-1.62313	0.019458
1627530_at	CG6700	-	CG6700	-1.62292	0.0253952
1627445_s_at	CG9015	engrailed	en	-1.62267	0.0122626
1626991_at	CG11374	-	CG11374	-1.62139	0.0220486
1628732_at	CG3346	partner of numb	pon	-1.61977	0.0155358
1634457_at	CG12702	-	CG12702	-1.61958	0.0286761
1625795_a_at	CG3394	-	CG3394	-1.61937	0.0209377
1632447_at	CG10851	B52	B52	-1.61844	0.0111813
1627329_at	CG33558	missing-in-metastasis	mim	-1.61716	0.023576
1624632_at	CG8590	Kinesin-like protein at 3A	Klp3A	-1.61551	0.0113402
1636443_s_at	CG32423	alan shepard, Isoforms A and F	shep	-1.61502	0.0285164
1631673_s_at	CG32453	-	CG32453	-1.61477	0.018021
1625421_at	CG30377	-	CG30377	-1.6147	0.0429717
1623701_at	CG30120	-	CG30120	-1.61454	0.0168626
1633305_at	CG18111	Odorant-binding protein 99a	Obp99a	-1.61179	0.0198894
1626413_at	CG1987	Rbp1-like	Rbp1-like	-1.61117	0.0130554
1636635_at	CG12164	-	CG12164	-1.61112	0.0167639
1637284_at	CG11622	Ral interacting protein	Rlip	-1.61077	0.0110788
1629882_at	CG6683	-	CG6683	-1.61068	0.0382562
1625746_at	CG3386	-	CG3386	-1.60965	0.0221582
1637397_a_at	CG6631	anastral spindle 1	ana1	-1.60919	0.0216932
1633741_at	CG31032	-	CR31032	-1.60918	0.0425031
1641117_a_at	CG17600	-	CG17600	-1.60883	0.0410935
1635044_at	CG4183	Heat shock protein 26	Hsp26	-1.60863	0.013016
1627713_at	CG8289	-	CG8289	-1.60848	0.0145086
1640583_at	CG13076	Notum	Notum	-1.6073	0.0339896
1636806_at	CG32076	Alpha 3 glucosyltransferase	Alg10	-1.60685	0.0119729
1633213_at	CG9998	U2 small nuclear riboprotein auxiliary factor 50	U2af50	-1.60662	0.0338827
1627171_at	CG7620	lethal (3) 87Df	l(3)87Df	-1.60615	0.0284954
1637197_at	CG10718	nebbish	neb	-1.60597	0.0254802
1628385_a_at	CG1429	Myocyte enhancer factor 2	Mef2	-1.6059	0.0409362
1641031_s_at	CG17383	jing interacting gene regulatory 1	jigr1	-1.60588	0.0201954
1629172_s_at	CG8930	rickets	rk	-1.60568	0.0150502
1631837_at	CG10223	Topoisomerase 2	Top2	-1.60528	0.0454328
1630120_s_at	CG32636	-	CG32636	-1.60528	0.0158703
1636421_at	CG14260	-	CG14260	-1.60491	0.0180993
1634410_at	CG11560	-	CG11560	-1.60407	0.020748
1634685_at	CG4863	Ribosomal protein L3	RpL3	-1.60398	0.021641
1633021_s_at	CG16757	-	CG32295	-1.60337	0.0142838
1634616_at	CG1276	Transcription factor IIEbeta	TfIIEbeta	-1.60277	0.0140901
1630536_at	CG32491	modifier of mdg4	mod(mdg4)	-1.60218	0.0220213
1635647_at	CG2617	-	CG2617	-1.60146	0.018026
1634230_s_at	CG17161	grapes	grp	-1.60005	0.0313536
1626191_at	CG10600	-	CG10600	-1.6	0.0196816
1623384_at	CG18426	yantar	ytr	-1.5999	0.0205833
1624175_at	CG10605	caupolican	caup	-1.59966	0.0219703
1627882_at	CG1725	discs large 1	dlg1	-1.59939	0.0336256
1636273_at	CG3189	DNA polymerase interacting tpr containing protein of 47kD	Dpit47	-1.59808	0.0373959
1626167_at	CG11125	-	CG11125	-1.59779	0.0183721
1639536_at	CG6379	-	CG6379	-1.59653	0.0370491
1625954_at	CG2681	-	CG2681	-1.59626	0.0151372
1625366_at	CG4125	roughest	rst	-1.59622	0.0175977
1641654_a_at	CG17342	Lk6	Lk6	-1.59603	0.0124684
1626197_at	CG31391	-	CG31391	-1.59601	0.0248356
1631586_at	CG15250	-	CG43386	-1.59582	0.0367099
1629550_at	CG14650	-	CG14650	-1.5958	0.0191279
1623375_at	CG17081	-	Cep135	-1.59553	0.0369151
1634078_at	CG11305	Sirt7	Sirt7	-1.5951	0.0150369
1636809_at	CG6944	Lamin	Lam	-1.59455	0.0347081
1632527_at	CG13705	-	CG13705	-1.59454	0.0149114
1638367_at	CG7686	-	CG7686	-1.59427	0.0201311
1633758_at	CG4591	Tetraspanin 86D	Tsp86D	-1.59322	0.0167972
1636914_at	CG5387	Cdk5 activator-like protein	Cdk5alpha	-1.59289	0.0327015
1634792_s_at	CG17838	Syncrip	Syp	-1.5928	0.0173132
1623525_at	CG5109	Polycomblike	Pcl	-1.59226	0.0370872
1628903_s_at	CG8815	Sin3A	Sin3A	-1.59188	0.029897
1635558_s_at	CG17724	-	CG17724	-1.59173	0.0409399
1636998_at	CG17579	scabrous	sca	-1.59167	0.0158184
1625340_at	CG4211	no on or off transient A	nonA	-1.59139	0.0275609
1624261_at	CG14118	-	CG14118	-1.5913	0.0245219
1640299_at	CG7539	Ecdysone-dependent gene 91	Edg91	-1.59083	0.0367726
1629788_at	CG33182	Histone demethylase 4B	Kdm4B	-1.5904	0.0259341
1625906_a_at	CG11105	-	CG44422	-1.5898	0.043916
1639591_at	CG13489	pickpocket 9	ppk9	-1.58912	0.020889
1625927_at	CG3198	-	CG3198	-1.58826	0.035704
1623521_at	CG11909	target of brain insulin	tobi	-1.58789	0.0215677
1630409_at	CG9938	Ndc80	Ndc80	-1.58647	0.0353506
1626255_at	CG13888	Gustatory receptor 61a	Gr61a	-1.58508	0.0209643
1631356_at	CG33522	-	scaf6	-1.58418	0.0487511
1641644_s_at	CG2714	cramped	crm	-1.58418	0.0224482
1640870_s_at	CG17322	-	CG17322	-1.58357	0.0355575
1640268_at	CG32491	modifier of mdg4	mod(mdg4)	-1.58288	0.0242958
1632559_at	CG1569	rough deal	rod	-1.58237	0.0277022
1625972_at	CG31999	-	CG31999	-1.58189	0.037439
1635252_a_at	CG4376	alpha actinin	Actn	-1.58149	0.0302657
1638899_s_at	CG15312	-	CG15312	-1.58148	0.0246158
1635079_at	CG1550	-	CG1550	-1.58109	0.0380179
1628913_at	CG32365	-	CG32365	-1.58065	0.0364326
1633468_x_at	CG40373	-	CG40373	-1.58017	0.0237558
1637449_at	CG34421	Sno oncogene	Snoo	-1.57895	0.0243564
1623591_a_at	CG17883	-	CG17883	-1.5788	0.0307418
1625680_a_at	CG5792	-	CG5792	-1.57788	0.0301093
1623045_at	CG5277	Intronic Protein 259	Ip259	-1.57769	0.0291901
1627851_at	CG10914	-	CG10914	-1.57653	0.0293207
1628814_s_at	CG9894	Bacchus	Bacc	-1.57648	0.0397658
1627868_at	CG2867	Phosphoribosylamidotransferase	Prat	-1.57631	0.0325071
1633194_at	CG16848	-	CG16848	-1.57576	0.0384612
1640309_s_at	CG5444	TBP-associated factor 4	Taf4	-1.57571	0.0343643
1627850_at	CG3689	-	CG3689	-1.57539	0.0381701
1627228_at	CG15309	-	CG15309	-1.57533	0.0261586
1629399_at	CG30282	-	CG30282	-1.57463	0.0352349
1625749_at	CG14937	-	CG14937	-1.57456	0.0376709
1630025_at	CG2865	-	CG2865	-1.57343	0.0306161
1625199_s_at	CG1772	dacapo	dap	-1.57215	0.0468044
1641733_a_at	CG15645	cervantes	cerv	-1.57185	0.0349154
1633463_s_at	CG30463	-	CG30463	-1.57177	0.0416944
1638854_s_at	CG17667	-	CG42709	-1.57042	0.0463305
1637791_at	CG31922	-	CG31922	-1.56944	0.0461073
1639370_at	CG1239	-	CG1239	-1.56921	0.0474798
1625819_at	CG1903	-	CG44437	-1.56871	0.0458737
1640968_a_at	CG5166	Ataxin-2	Atx2	-1.56857	0.0418546
1627942_at	CG17186	-	CG17186	-1.56855	0.0429461
1632829_at	CG10730	-	CG10730	-1.56682	0.038602
1639883_at	CG17697	frizzled	fz	-1.56654	0.0495203
1639266_at	CG15744	-	CG15744	-1.56636	0.0339269
1627953_at	CG32491	modifier of mdg4	mod(mdg4)	-1.56591	0.03301
1639636_at	CG1869	Cht7	Cht7	-1.56541	0.0310347
1627938_at	CG17840	-	CG17840	-1.56532	0.0303573
1628285_a_at	CG2161	Regena	Rga	-1.56496	0.0427513
1634106_at	CG11686	-	CG11686	-1.56458	0.0435861
1635123_at	CG11397	gluon	glu	-1.56319	0.0359837
1624256_at	CG16857	-	CG16857	-1.56275	0.0312431
1636451_a_at	CG30420	-	CG44247	-1.56219	0.0342504
1624924_at	CG31182	-	CG31182	-1.56185	0.0323752
1622976_at	CG32491	modifier of mdg4	mod(mdg4)	-1.56062	0.0333032
1635187_s_at	CG1646	-	CG1646	-1.56043	0.0328997
1631645_at	CG3363	over compensating males	ocm	-1.56042	0.0387831
1633703_s_at	CG1668	Odorant-binding protein 19d	Obp19d	-1.56025	0.0309826
1634860_at	CG30078	Transient receptor potential cation channel, subfamily M ortholog	Trpm	-1.56017	0.031908
1631500_at	CG32491	modifier of mdg4	mod(mdg4)	-1.55989	0.0265403
1629968_s_at	CG17370	Signal peptide peptidase-like	SppL	-1.55967	0.0288588
1632098_at	CG4364	-	CG4364	-1.55953	0.022505
1635412_at	CG7422	Sensory neuron membrane protein 2	Snmp2	-1.55934	0.0163642
1624941_at	CG30169	Breast cancer 2, early onset homolog	Brca2	-1.55859	0.042229
1639904_at	CG1303	O-6-alkylguanine-DNA alkyltransferase	agt	-1.55775	0.0453379
1627637_at	CG10595	dachs	d	-1.55746	0.040585
1638314_at	CG12418	-	CG12418	-1.55639	0.0179946
1639966_a_at	CG3262	-	CG3262	-1.55597	0.0160191
1636217_at	CG30503	-	CG30503	-1.55594	0.0241686
1627026_at	CG7673	Ecdysone-dependent gene 78E	Edg78E	-1.55565	0.0200565
1638821_a_at	CG31732	yuri gagarin	yuri	-1.55506	0.0351913
1635691_at	CG11491	broad	br	-1.55441	0.0317745
1633799_a_at	CG12010	-	CG12010	-1.55402	0.0171479
1635439_at	CG10063	-	CG10063	-1.55392	0.0230343
1637643_at	CG4435	FucTB	FucTB	-1.55369	0.0336306
1637101_at	CG1800	partner of drosha	pasha	-1.55351	0.0173815
1627546_at	CG8591	CTCF	CTCF	-1.55249	0.0125147
1625244_at	CG15433	Elongator complex protein 3	Elp3	-1.55159	0.0263406
1639555_at	CG17724	-	CG17724	-1.55147	0.0370769
1640741_at	CG13001	-	CG13001	-1.5514	0.0497055
1630674_at	CG5063	Translin associated factor X	Trax	-1.55103	0.0344027
1631291_at	CG43119	Ectoderm-expressed 4	Ect4	-1.54928	0.0397302
1627360_at	CG31349	polychaetoid, Isoform F	pyd	-1.54925	0.0138103
1641055_at	CG4463	Heat shock protein 23	Hsp23	-1.54917	0.0104828
1635037_at	CG4022	-	CG4022	-1.5489	0.0276234
1630539_at	CG15104	Topoisomerase I-interacting protein	Topors	-1.54757	0.0467064
1628979_at	CG32396	-	CG32396	-1.54745	0.0121562
1627854_at	CG9914	-	CG9914	-1.54701	0.0431315
1624262_at	CG10108	phyllopod	phyl	-1.54647	0.0447658
1626003_s_at	CG30461	-	CG30461	-1.54381	0.0241764
1630999_at	CG7724	-	CG7724	-1.54175	0.014931
1631919_at	CG17078	-	CG17078	-1.54118	0.0343493
1634849_at	CG9247	Nibbler	Nbr	-1.54103	0.0346912
1639149_at	CG15313	Cht6	Cht6	-1.54062	0.0102758
1641669_a_at	CG7757	Precursor RNA processing 3	Prp3	-1.54052	0.0255779
1632515_a_at	CG18619	-	CG18619	-1.53837	0.0215437
1634127_a_at	CG13029	-	CG13029	-1.53812	0.00996336
1636769_at	CG3651	-	CG3651	-1.53774	0.0244879
1630317_at	CG5127	Vacuolar protein sorting 33B	Vps33B	-1.53709	0.039997
1628490_at	CG3350	bigmax	bigmax	-1.53645	0.0255031
1627538_at	CG6770	-	CG6770	-1.53629	0.0252441
1638741_at	CG7913	PP2A-B'	PP2A-B'	-1.53615	0.0425909
1638468_at	CG30051	-	CG30051	-1.5354	0.00840689
1639461_a_at	CG1063	Inositol 1,4,5,-tris-phosphate receptor	Itp-r83A	-1.53529	0.00801148
1637163_at	CG7003	Msh6	Msh6	-1.53475	0.0126422
1641378_at	CG3268	phtf	phtf	-1.53468	0.017626
1632007_at	CG7492	-	CG7492	-1.53436	0.0201473
1623742_at	CG4813	-	CG4813	-1.53257	0.0469029
1630223_at	CG13701	sickle	skl	-1.53245	0.0102203
1635848_at	CG11143	Inos	Inos	-1.53167	0.0446409
1638710_at	CG14367	-	CG14367	-1.53159	0.0304831
1637107_at	CG10809	-	CG10809	-1.53157	0.0413605
1639714_at	CG13201	intersex	ix	-1.5312	0.0346512
1631285_at	CG4690	Tetraspanin 5D	Tsp5D	-1.5297	0.0179767
1623155_at	CG33284	-	CG33284	-1.52959	0.0111984
1639829_at	CG15382	-	CG15382	-1.5292	0.0348921
1627410_at	CG8604	Amphiphysin	Amph	-1.52879	0.0379723
1629983_at	CG1578	-	CG1578	-1.52821	0.00990515
1641352_at	CG7922	-	CG7922	-1.52746	0.0063487
1627023_at	CG4884	-	CG4884	-1.52737	0.00941728
1632458_at	CG12165	Inner centromere protein	Incenp	-1.52735	0.00926861
1637398_a_at	CG3399	cappuccino	capu	-1.52721	0.0165182
1626451_at	CG13847	-	CG13847	-1.52648	0.0393385
1626644_at	CG33062	-	CG33062	-1.52594	0.00742563
1627564_s_at	CG8954	Smg5	Smg5	-1.52585	0.0415859
1634919_at	CG11123	-	CG11123	-1.52585	0.0253973
1630605_at	CG16947	-	CG16947	-1.52575	0.00887068
1632841_x_at	CG6489	Heat-shock-protein-70Bc	Hsp70Bc	-1.52547	0.0100415
1624441_at	CG18389	Ecdysone-induced protein 93F	Eip93F	-1.52475	0.011642
1626087_at	CG11895	starry night	stan	-1.52458	0.00627043
1636801_at	CG8232	-	CG8232	-1.52418	0.0119126
1634131_s_at	CG13316	Mnt	Mnt	-1.52401	0.00597539
1625201_s_at	CG17230	-	CG17230	-1.52385	0.0373848
1639736_at	CG8326	-	CG8326	-1.52381	0.00779726
1625667_at	CG13561	-	CG13561	-1.52336	0.0116734
1633627_at	CG13023	-	CG13023	-1.52271	0.0249814
1627227_at	CG1721	Phosphoglyceromutase	Pglym78	-1.52262	0.0345128
1633109_at	CG16971	-	CR42862	-1.52245	0.00649028
1625921_at	CG7437	mushroom-body expressed	mub	-1.52186	0.0276954
1634277_at	CG1602	-	CG1602	-1.52111	0.0410549
1628496_at	CG12591	dpr16	dpr16	-1.52105	0.0301115
1627865_a_at	CG31236	-	CG31236	-1.52065	0.032508
1632484_at	CG2218	-	CG2218	-1.51984	0.0126437
1634003_at	CG32685	-	ZAP3	-1.5198	0.0460374
1628264_a_at	CG4879	homolog of RecQ	RecQ5	-1.5194	0.0350552
1640227_at	CG8801	-	CG8801	-1.51927	0.040837
1632589_at	CG7154	-	CG7154	-1.51925	0.00541434
1632543_at	CG9003	-	CG9003	-1.51821	0.00949107
1629438_at	CG6615	-	scaf6	-1.51811	0.0453473
1632343_at	CG3017	Aminolevulinate synthase	Alas	-1.51783	0.0174767
1629541_at	CG13018	-	CG13018	-1.51714	0.01179
1641345_at	CG3808	-	CG3808	-1.51693	0.0385799
1624529_at	CG3922	Ribosomal protein S17	RpS17	-1.51688	0.0123038
1630301_at	CG12204	-	CG12204	-1.51655	0.00875544
1640532_at	CG30356	-	CG30356	-1.51619	0.00833483
1625962_at	CG3180	RNA polymerase II 140kD subunit	RpII140	-1.51482	0.016974
1625333_at	CG33172	-	CG33172	-1.51481	0.0394315
1634833_at	CG31264	-	CG43462	-1.51479	0.0108717
1635843_at	CG9144	-	Fbw5	-1.51479	0.00599559
1633861_at	CG8145	-	CG8145	-1.5146	0.00786108
1633760_at	CG10399	-	CG10399	-1.51404	0.00466936
1626570_s_at	CG17299	SNF4/AMP-activated protein kinase gamma subunit	SNF4Agamma	-1.51366	0.0137226
1640311_s_at	CG5738	lola like	lolal	-1.51345	0.0106012
1628942_at	CG15385	-	CG15385	-1.51301	0.003094
1631039_at	CG33108	-	CG33108	-1.51294	0.0431062
1635513_at	CG11982	-	CG11982	-1.51243	0.0119989
1624533_s_at	CG8651	trithorax	trx	-1.51161	0.00417534
1631865_at	CG13064	-	CG13064	-1.51138	0.00212458
1632188_at	CG1318	Hexosaminidase 1	Hexo1	-1.50978	0.0353506
1627172_s_at	CG10254	-	CG10254	-1.50968	0.0193439
1640020_at	CG10990	Programmed cell death 4 ortholog	Pdcd4	-1.50914	0.0254243
1637079_at	CG5098	-	CG5098	-1.50896	0.028801
1638722_at	CG16807	roquin	roq	-1.50748	0.0220917
1633454_s_at	CG3400	6-phosphofructo-2-kinase	Pfrx	-1.50732	0.0405925
1639787_at	CG6791	-	CG6791	-1.50706	0.0261656
1623424_a_at	CG8224	baboon	babo	-1.50652	0.0194598
1632034_at	CG11737	-	CG11737	-1.50531	0.0425221
1626546_s_at	CG5492	Tetraspanin 74F	Tsp74F	-1.50497	0.0221906
1636612_a_at	CG11084	prickle	pk	-1.50477	0.027511
1630170_at	CG15077	Cyp12b2	Cyp12b2	-1.50442	0.0124684
1637689_at	CG5317	Ribosomal protein L7-like	RpL7-like	-1.50391	0.0248356
1625033_at	CG16791	-	CG16791	-1.50374	0.0367099
1634504_a_at	CG1391	small optic lobes	sol	-1.50347	0.0191279
1641021_a_at	CG6297	JIL-1	JIL-1	-1.50319	0.0369151
1628516_at	CG15432	-	CG15432	-1.5021	0.0150369
1627676_at	CG1074	-	CG1074	-1.50178	0.0347081
1629974_at	CG6711	TBP-associated factor 2	Taf2	-1.50124	0.0149114
1629577_at	CG5690	Centrobin	Cnb	-1.50105	0.0201311
1635052_a_at	CG15747	-	CG15747	-1.5003	0.0167972
1626652_at	CG10667	Origin recognition complex subunit 1	Orc1	-1.5	0.0327015
1636757_at	CG14107	-	CG14107	-1.5	0.0173132
1627550_a_at	CG33206	Golgi microtubule-associated protein	Gmap	1.50088	0.0343493
1633473_s_at	CG6058	Aldolase	Ald	1.50235	0.0346912
1634241_at	CG4860	-	CG4860	1.5025	0.0102758
1637063_at	CG33099	-	CG33099	1.50282	0.0255779
1633923_at	CG1749	-	CG1749	1.50504	0.0215437
1631549_s_at	CG18278	-	CG18278	1.50537	0.00996336
1630611_at	CG7181	Cytochrome c oxidase subunit VIII	CoVIII	1.50562	0.0244879
1633359_a_at	CG4394	TNF-receptor-associated factor-like	Traf-like	1.50575	0.039997
1638063_at	CG3950	-	CG34417	1.50581	0.0255031
1626751_at	CG4603	-	CG4603	1.50612	0.0252441
1639825_at	CG1618	comatose	comt	1.50651	0.0425909
1630983_s_at	CG32736	-	CG32736	1.5067	0.00840689
1630370_at	CG9796	-	CG9796	1.50671	0.00801148
1623426_at	CG31633	-	CG31633	1.50671	0.0126422
1635756_at	CG32039	-	CG32039	1.50717	0.017626
1635764_at	CG14696	-	CG14696	1.50805	0.0201473
1632263_at	CG1381	Ribosomal protein LP0-like	RpLP0-like	1.50983	0.0469029
1634866_at	CG4880	-	CG4880	1.50986	0.0102203
1630639_at	CG5634	distracted	dsd	1.5116	0.0446409
1628019_a_at	CG5977	spastin	spas	1.51246	0.0304831
1633483_a_at	CG14207	-	CG14207	1.5125	0.0413605
1640190_at	CG9128	Sac1	Sac1	1.51275	0.0346512
1638126_at	CG8055	shrub	shrb	1.51303	0.0179767
1637038_at	CG9615	tex	tex	1.51317	0.0111984
1624743_s_at	CG8402	Protein phosphatase D3	PpD3	1.51377	0.0348921
1635842_at	CG9311	myopic	mop	1.51378	0.0379723
1633733_a_at	CG4122	silver	svr	1.51406	0.00990515
1638050_s_at	CG3090	Sox box protein 14	Sox14	1.51431	0.0063487
1638610_at	CG7802	neyo	neo	1.51451	0.00941728
1639083_at	CG1945	fat facets	faf	1.51461	0.00926861
1637570_at	CG4679	-	CG4679	1.51523	0.0165182
1629730_at	CG8226	Translocase of outer membrane 7	Tom7	1.5162	0.0393385
1637286_a_at	CG12437	raw	raw	1.51816	0.00742563
1637538_s_at	CG9485	-	CG9485	1.51829	0.0415859
1639520_at	CG1298	kune-kune	kune	1.5195	0.0253973
1627165_a_at	CG13645	Nicotinamide mononucleotide adenylyltransferase	Nmnat	1.51979	0.00887068
1627840_a_at	CG15792	zipper	zip	1.52017	0.0100415
1633448_at	CG11926	Mon1 ortholog	Mon1	1.52033	0.011642
1626099_s_at	CG7693	frayed	fray	1.52078	0.00627043
1637874_at	CG3849	Lasp	Lasp	1.52116	0.0119126
1631013_at	CG10379	myoblast city	mbc	1.52122	0.00597539
1640829_at	CG12075	-	CG12075	1.52244	0.0373848
1639189_at	CG10255	Lap1	Lap1	1.52263	0.00779726
1641558_at	CG31005	qless	qless	1.52296	0.0116734
1625684_at	CG11523	-	CG11523	1.52358	0.0249814
1624795_at	CG1105	-	CG1105	1.52392	0.0345128
1635393_s_at	CG8127	Ecdysone-induced protein 75B	Eip75B	1.52416	0.00649028
1628865_at	CG1133	odd paired	opa	1.52595	0.0276954
1626232_at	CG8809	Calmodulin-binding transcription activator	Camta	1.52696	0.0410549
1638673_at	CG12532	Adaptor Protein complex 1/2, beta subunit	AP-1-2beta	1.52781	0.0301115
1634899_a_at	CG6512	-	CG6512	1.52782	0.032508
1636886_at	CG3158	spindle E	spn-E	1.5291	0.0126437
1625107_at	CG4934	brainiac	brn	1.5299	0.0460374
1640431_at	CG5247	Inverted repeat-binding protein	Irbp	1.53047	0.0350552
1626412_at	CG8549	-	CG8549	1.5314	0.040837
1623682_a_at	CG8472	Calmodulin	Cam	1.53148	0.00541434
1623235_at	CG6159	sec10	sec10	1.53152	0.00949107
1631214_at	CG1675	N-terminal methyltransferase	Ntmt	1.53211	0.0453473
1627662_at	CG6644	UDP-glycosyltransferase 35a	Ugt35a	1.53297	0.0174767
1627875_at	CG12814	-	CG12814	1.53455	0.01179
1625163_at	CG9943	Surfeit 1	Surf1	1.53649	0.0385799
1625633_a_at	CG32031	Arginine kinase	Argk	1.53682	0.0123038
1638970_at	CG14543	-	CG14543	1.53699	0.00875544
1623287_at	CG13921	-	CG13921	1.53774	0.00833483
1624583_at	CG6115	-	CG6115	1.53778	0.016974
1638937_at	CG3488	alpha/beta hydrolase2	Hydr2	1.53867	0.0394315
1631588_at	CG3724	Phosphogluconate dehydrogenase	Pgd	1.53903	0.0108717
1623201_at	CG5783	-	CG5783	1.53917	0.00599559
1636653_at	CG1857	necrotic	nec	1.5392	0.00786108
1631280_at	CG9095	-	CG9095	1.53928	0.00466936
1634656_s_at	CG33184	mitochondrial ribosomal protein L53	mRpL53	1.53997	0.0137226
1641129_at	CG4422	GDP dissociation inhibitor	Gdi	1.54054	0.0106012
1627142_at	CG2943	-	CG2943	1.54056	0.003094
1630132_at	CG8231	T-cp1zeta	Tcp-1zeta	1.541	0.0431062
1640454_at	CG17273	Adenylosuccinate Synthetase	AdSS	1.54122	0.0119989
1631362_at	CG11279	-	CG11279	1.54186	0.00417534
1625717_s_at	CG9350	-	CG9350	1.5424	0.00212458
1641341_at	CG4552	-	CG4552	1.54268	0.0435651
1629382_at	CG9670	falten	fal	1.54282	0.00264342
1636647_s_at	CG40160	-	CG40160	1.54498	0.00950092
1628016_s_at	CG5659	ariadne	ari-1	1.54563	0.0163011
1640978_at	CG14567	-	CG14567	1.54745	0.0364965
1625935_at	CG31721	Trim9	Trim9	1.54749	0.00306049
1628099_at	CG6815	belphegor	bor	1.54776	0.00544827
1633839_at	CG14830	-	CG14830	1.54944	0.0116022
1641435_at	CG1371	-	CG1371	1.55001	0.0055423
1623227_s_at	CG30147	Hillarin	Hil	1.55016	0.0369806
1641563_at	CG8286	P58IPK	P58IPK	1.55066	0.00248667
1635692_s_at	CG9364	Trehalase	Treh	1.55147	0.0106243
1636999_a_at	CG15669	Misexpression suppressor of KSR 2	MESK2	1.55175	0.0413797
1624244_at	CG10539	RPS6-p70-protein kinase	S6k	1.55189	0.00577869
1631376_at	CG4904	Proteasome alpha6 subunit	Prosalpha6	1.5527	0.00404263
1631650_a_at	CG2056	Serine Protease Immune Response Integrator	spirit	1.55515	0.0225923
1633370_s_at	CG11727	Ecotropic viral integration site 5 ortholog	Evi5	1.5555	0.00177075
1637827_at	CG32775	GlcAT-I	GlcAT-I	1.55635	0.0118608
1630438_at	CG32409	-	CG32409	1.55736	0.0214932
1636401_a_at	CG7436	N-myristoyl transferase	Nmt	1.55809	0.0389103
1633553_s_at	CG10121	SP1173	SP1173	1.55888	0.00776366
1641084_at	CG13897	hinge3	hng3	1.55936	0.020277
1630085_s_at	CG17058	Peritrophin A	Peritrophin-A	1.56177	0.0203822
1641635_s_at	CG11537	-	CG11537	1.56242	0.0127203
1628943_at	CG10620	Transferrin 2	Tsf2	1.5632	0.0186136
1634253_at	CG9917	-	CG9917	1.56467	0.0490609
1624231_s_at	CG8385	ADP ribosylation factor at 79F	Arf79F	1.56542	0.00243039
1630606_at	CG6757	SH3PX1	SH3PX1	1.56599	0.00445951
1639303_at	CG9001	ste24b prenyl protease type I	ste24b	1.56633	0.00389395
1640163_at	CG3665	Fasciclin 2	Fas2	1.56658	0.00799425
1624219_s_at	CG9739	frizzled 2	fz2	1.56658	0.0188951
1629744_a_at	CG32684	alpha Mannosidase I	alpha-Man-I	1.56678	0.00827194
1627838_at	CG3533	unzipped	uzip	1.56679	0.00214909
1630551_at	CG5290	-	CG5290	1.56753	0.0178903
1629592_at	CG8931	-	CG8931	1.56816	0.00331212
1633834_at	CG9701	-	CG9701	1.56821	0.0406709
1633059_at	CG6357	-	CG6357	1.56826	0.038508
1633745_a_at	CG18076	short stop	shot	1.56939	0.0131754
1631776_at	CG11968	Ras-related GTP binding A/B ortholog (H. sapiens)	RagA-B	1.56945	0.0371208
1632433_at	CG17598	-	CG17598	1.56995	0.00962807
1635278_at	CG4972	-	CG4972	1.57032	0.00563556
1641295_s_at	CG5183	KDEL receptor	KdelR	1.57409	0.0213494
1634197_at	CG11576	-	CG11576	1.57421	0.0028629
1628547_at	CG5167	-	CG5167	1.57538	0.00154547
1632840_s_at	CG8205	fusilli	fus	1.57713	0.00499557
1632179_at	CG12117	Sepiapterin reductase	Sptr	1.57724	0.0122784
1639346_at	CG9526	farjavit	frj	1.57759	0.026941
1635808_s_at	CG8790	Dicarboxylate carrier 1	2001-12-01	1.57787	0.00546062
1632475_at	CG16973	misshapen	msn	1.57928	0.0109927
1641349_at	CG10966	retinal degeneration A	rdgA	1.58069	0.00326498
1630142_at	CG9224	short gastrulation	sog	1.58127	0.0148253
1623986_at	CG15046	-	CG15046	1.58224	0.0398106
1641464_s_at	CG32850	-	CG32850	1.58344	0.00747228
1632099_s_at	CG11199	Liprin-alpha	Liprin-alpha	1.58406	0.00212841
1623080_at	CG18410	Uracil-DNA degrading factor	Ude	1.58565	0.0388566
1625412_at	CG4769	-	CG4769	1.58635	0.000949
1634351_at	CG7860	-	CG7860	1.58644	0.00195764
1637469_at	CG33198	presenilin enhancer	pen-2	1.5868	0.001087
1625131_s_at	CG17369	Vacuolar H[+]-ATPase 55kD subunit	Vha55	1.58712	0.0123935
1628530_at	CG10584	-	CG10584	1.58754	0.0157107
1640228_at	CG11658	-	CG11658	1.58775	0.00169868
1636144_s_at	CG10217	-	CG10217	1.58788	0.00097161
1634191_at	CG6398	-	CG6398	1.58797	0.0464198
1637536_at	CG14303	qin	qin	1.58942	0.00161477
1622949_at	CG12212	pebbled	peb	1.58993	0.0109023
1633711_a_at	CG31012	CIN85 and CD2AP orthologue	cindr	1.59004	0.0144206
1630824_a_at	CG33145	-	CG33145	1.59015	0.00541088
1625443_a_at	CG33054	-	CG33054	1.59073	0.00344573
1636025_at	CG1167	Ras oncogene at 64B	Ras64B	1.59146	0.0050291
1640528_at	CG5053	-	RASSF8	1.59149	0.0263977
1630885_at	CG12534	Augmenter of liver regeneration	Alr	1.5932	0.00498327
1630433_at	CG11963	skpA associated protein	skap	1.59574	0.00215304
1625124_at	CG10146	Attacin-A	AttA	1.59657	0.0173751
1625532_at	CG12410	crossveinless	cv	1.5967	0.00453255
1625655_at	CG3214	-	CG3214	1.5977	0.00343949
1634776_at	CG7509	-	CG7509	1.59855	0.00507696
1625755_at	CG1291	-	CG1291	1.59868	0.0266336
1625014_at	CG10504	Integrin linked kinase	Ilk	1.59942	0.0131526
1629084_at	CG18627	beta subunit of type II geranylgeranyl transferase	betaggt-II	1.59974	0.0448028
1624881_at	CG11448	-	CG11448	1.59981	0.00084968
1627104_at	CG8064	-	CG8064	1.60031	0.00340896
1626320_at	CG31344	-	CG31344	1.60599	0.00237806
1629141_at	CG18402	Insulin-like receptor	InR	1.60628	0.00178745
1633584_at	CG17843	-	CG17843	1.60697	0.00638978
1635637_at	CG9773	-	CG9773	1.60724	0.0154395
1630912_at	CG7789	-	CG7789	1.60934	0.0284742
1624432_at	CG7104	spatzle 3	spz3	1.60969	0.00173416
1633934_at	CG8417	-	CG8417	1.61065	0.00059921
1625728_at	CG8866	-	CG8866	1.61072	0.00732109
1623291_at	CG31673	-	CG31673	1.61135	0.0140339
1624051_at	CG13850	-	CG13850	1.61185	0.00144532
1625040_a_at	CG13502	-	CG13502	1.61341	0.005086
1635329_at	CG7638	-	CG7638	1.6144	0.00811423
1626769_s_at	CG1553	Nop17 like	Nop17l	1.61478	0.00465973
1631007_at	CG5371	Ribonucleoside diphosphate reductase large subunit	RnrL	1.61486	0.00441446
1624386_at	CG3889	COP9 complex homolog subunit 1 b	CSN1b	1.61629	0.0461708
1633594_at	CG5378	Regulatory particle non-ATPase 7	Rpn7	1.61687	0.0103867
1637545_at	CG1837	pretaporter	prtp	1.61747	0.0121263
1631427_s_at	CG6562	synaptojanin	synj	1.61829	0.0462154
1630531_at	CG3421	Rho GTPase activating protein at 93B	RhoGAP93B	1.6184	0.0311947
1624439_at	CG4169	-	CG4169	1.62086	0.0144018
1636857_at	CG15879	-	CG15879	1.62309	0.00374781
1623158_s_at	CG1697	rhomboid-4	rho-4	1.62397	0.00260267
1626967_at	CG8107	Calpain-B	CalpB	1.62495	0.00097922
1637432_at	CG3097	-	CG3097	1.62497	0.00070526
1636192_at	CG18178	-	CG18178	1.62611	0.00434877
1632118_s_at	CG31121	-	CG31121	1.62641	0.0129587
1632744_a_at	CG9623	inflated	if	1.62699	0.0007521
1629759_at	CG18815	-	CG18815	1.62739	0.0184257
1636403_at	CG5276	-	CG5276	1.62814	0.00353599
1637943_at	CG10293	held out wings	how	1.62895	0.00753486
1633812_at	CG9080	Listericin	Listericin	1.62916	0.0056581
1640509_s_at	CG10645	lamina ancestor	lama	1.62987	0.0156877
1641489_at	CG33169	-	CG33169	1.63015	0.00084202
1641195_at	CG5826	Peroxiredoxin 3	Prx3	1.63018	0.00400937
1625722_at	CG2774	Sorting nexin 1	Snx1	1.63143	0.0452457
1635224_s_at	CG2275	Jun-related antigen	Jra	1.63501	0.00486704
1637650_at	CG4164	-	CG4164	1.6367	0.00107533
1633044_at	CG17280	levy	levy	1.63735	0.0387629
1626845_at	CG8351	Tcp-1eta	Tcp-1eta	1.63981	0.0156984
1626811_at	CG5510	-	CG5510	1.64012	0.00398253
1635363_a_at	CG31363	Jupiter	Jupiter	1.64073	0.020416
1630792_at	CG9750	reptin	rept	1.64123	0.022219
1631149_s_at	CG10922	La autoantigen-like	La	1.64126	0.00683165
1638244_s_at	CG8177	-	CG8177	1.64165	0.00713812
1626585_s_at	CG4589	LETM1 ortholog	Letm1	1.64264	0.00084363
1640984_s_at	CG5353	Threonyl-tRNA synthetase	Aats-thr	1.64361	0.00214444
1640412_at	CG7012	nicastrin	nct	1.64475	0.00045533
1638505_at	CG12120	tan	t	1.64629	0.01683
1637612_at	CG6017	Huntingtin-interacting protein 14	Hip14	1.64703	0.00073594
1634906_at	CG4898	Tropomyosin 1	Tm1	1.64704	0.0160638
1640523_at	CG3782	mitochondrial ribosomal protein L28	mRpL28	1.64736	0.00971764
1627409_at	CG15727	Aven ortholog	Aven	1.6474	0.00862354
1629981_at	CG10119	Lamin C	LamC	1.64831	0.00027392
1637676_at	CG5482	-	CG5482	1.64886	0.0162281
1631049_at	CG9901	Actin-related protein 2	Arp2	1.64933	0.00387201
1636149_at	CG31705	-	CG31705	1.65208	0.0003229
1627319_at	CG14430	boudin	bou	1.65266	0.0485597
1628418_at	CG6093	abnormal oocyte	abo	1.65347	0.00107046
1628141_at	CG6831	rhea	rhea	1.6541	0.00236701
1630476_s_at	CG12781	nahoda	nahoda	1.65542	0.00035228
1639882_at	CG9424	bocksbeutel	bocksbeutel	1.65604	0.0168155
1630557_at	CG11859	RIO kinase 2	RIOK2	1.65652	0.00038144
1640987_at	CG11101	pawn	pwn	1.65673	0.00128512
1626579_at	CG3040	-	CG3040	1.65743	0.00072378
1624515_at	CG6461	gamma-glutamyl transpeptidase	Ggt-1	1.65784	0.0233001
1624183_a_at	CG6588	Fasciclin 1	Fas1	1.6615	0.00769601
1636813_s_at	CG3731	-	CG3731	1.66179	0.00035046
1637376_at	CG30108	-	CG30108	1.66255	0.00458693
1638059_at	CG8269	Dynamitin	Dmn	1.66273	0.0129699
1628987_at	CG5869	-	CG5869	1.66277	0.00125166
1627421_at	CG18292	-	CG18292	1.66348	0.00022139
1625797_at	CG11063	Ajuba LIM protein	jub	1.66479	0.00022617
1630083_at	CG8287	Rab8	Rab8	1.66591	0.0114592
1627890_at	CG18548	Glutathione S transferase D10	GstD10	1.66593	0.00068418
1625877_s_at	CG40271	-	CG40271	1.66597	0.0329048
1626766_s_at	CG16987	dawdle	daw	1.66688	0.00733294
1639644_at	CG13391	Alanyl-tRNA synthetase	Aats-ala	1.66738	0.0136321
1639273_s_at	CG14029	vrille	vri	1.66921	0.0350125
1624029_at	CG3608	-	CG3608	1.66922	0.00191477
1627571_at	CG7450	Cyclic-AMP response element binding protein A	CrebA	1.67007	0.048999
1633566_at	CG7694	-	CG7694	1.67076	0.00039983
1630171_at	CG6131	Cuticular protein 97Ea	Cpr97Ea	1.6744	0.0152594
1627488_at	CG3172	twinfilin	twf	1.67576	0.00269689
1623724_at	CG15027	-	CG15027	1.67665	0.0036787
1625414_at	CG9078	infertile crescent	ifc	1.67859	0.00163118
1640907_at	CG12055	Glyceraldehyde 3 phosphate dehydrogenase 1	Gapdh1	1.67922	0.00730192
1623900_a_at	CG14935	Maltase B2	Mal-B2	1.68021	0.00177979
1639431_at	CG10808	Synaptogyrin	Syngr	1.68027	0.00205385
1624372_at	CG10908	Derlin-1	Der-1	1.68206	0.0029662
1641477_at	CG32447	-	CG32447	1.68226	0.00175578
1639469_a_at	CG9441	Punch	Pu	1.68268	0.00083261
1634403_at	CG4260	Adaptor Protein complex 2, alpha subunit	AP-2alpha	1.68277	0.0236132
1639984_at	CG5692	rapsynoid	raps	1.68288	0.00089839
1635537_at	CG9383	anti-silencing factor 1	asf1	1.68378	0.0004674
1634065_s_at	CG17654	Enolase	Eno	1.68381	0.0289036
1634700_at	CG8258	-	CG8258	1.68512	0.00354291
1624905_at	CG9000	prenyl protease type I	ste24a	1.6873	0.0131781
1625352_s_at	CG4016	Serine palmitoyltransferase subunit I	Spt-I	1.6886	0.0326906
1629012_at	CG33979	capulet	capt	1.68881	0.004324
1623388_at	CG15861	-	CG15861	1.6927	0.00026811
1633549_s_at	CG1871	enhancer of rudimentary	e(r)	1.69277	0.00074197
1631137_at	CG18593	viral IAP-associated factor	viaf	1.69287	0.00572282
1633381_at	CG9060	Zpr1	Zpr1	1.69795	0.00111155
1638984_s_at	CG17816	-	CG17816	1.69928	0.0282451
1640112_at	CG8050	Cystatin-like	Cys	1.70422	0.00094694
1628422_s_at	CG31650	-	CG31650	1.70557	0.0003621
1641400_at	CG9170	-	CG9170	1.70809	0.00034635
1626382_s_at	CG13887	-	CG13887	1.70812	0.00040928
1628751_at	CG8728	-	CG8728	1.70868	0.00080283
1632636_at	CG2145	-	CG2145	1.70982	0.0125505
1628638_at	CG7200	-	CG7200	1.71404	0.00165552
1624465_at	CG6850	UDP-glucose-glycoprotein glucosyltransferase	Ugt	1.71655	0.00807254
1640364_at	CG9258	nervana 1	nrv1	1.7175	0.00748701
1637954_at	CG5844	-	CG5844	1.71822	0.0102007
1640263_at	CG13993	-	CG13993	1.72102	0.0467532
1640871_at	CG3637	Cortactin	Cortactin	1.72124	0.00415233
1638864_at	CG17060	Rab10	Rab10	1.72319	0.00084337
1639406_at	CG2374	late bloomer	lbm	1.72359	0.0161381
1633556_s_at	CG5201	Daughters against dpp	Dad	1.72444	0.00852428
1626460_at	CG2658	-	CG2658	1.72957	0.00023017
1626978_at	CG31873	Multi-substrate lipid kinase	Mulk	1.7307	0.0328953
1633533_at	CG6329	-	CG6329	1.73094	0.0495425
1627863_at	CG9947	-	CG9947	1.73111	0.010572
1624065_at	CG3595	spaghetti squash	sqh	1.73197	0.00057859
1623383_at	CG7507	Dynein heavy chain 64C	Dhc64C	1.73311	0.00030195
1634558_s_at	CG9659	egghead	egh	1.73548	0.0401614
1636546_s_at	CG1640	-	CG1640	1.74265	0.00023067
1626556_at	CG4560	Actin-related protein 2/3 complex, subunit 3A	Arpc3A	1.74317	0.00015248
1636510_a_at	CG10374	Lipid storage droplet-1	Lsd-1	1.74503	0.00503417
1626492_s_at	CG8978	Actin-related protein 2/3 complex, subunit 1	Arpc1	1.74536	0.00022911
1631832_at	CG3201	Myosin light chain cytoplasmic	Mlc-c	1.74539	0.00021705
1626902_a_at	CG5771	Rab11	Rab11	1.74684	0.00091136
1629790_at	CG11267	-	CG11267	1.74688	0.00107939
1631834_at	CG31098	-	CG31098	1.74696	0.00019242
1627148_at	CG9020	Arginyl-tRNA synthetase	Aats-arg	1.74833	0.00708854
1624931_at	CG4944	ciboulot	cib	1.74989	0.0167012
1624135_at	CG1898	HBS1	HBS1	1.75175	0.00152812
1640303_a_at	CG8588	pastrel	pst	1.75467	0.00666108
1636174_at	CG10091	Glutathione S transferase D9	GstD9	1.75605	0.00050462
1635375_at	CG5630	hadley	hdly	1.75653	0.0126722
1630100_at	CG31607	-	CG43394	1.75797	0.0256818
1638192_a_at	CG31127	Wsck	Wsck	1.75992	0.00310066
1628628_at	CG7563	Calpain-A	CalpA	1.76052	0.00113987
1628835_at	CG14534	TweedleE	TwdlE	1.76061	0.00013215
1631745_at	CG6766	-	CG6766	1.76327	0.00137602
1629614_at	CG31549	-	CG31549	1.76495	0.0177204
1623565_at	CG17278	-	CG17278	1.76514	0.00462492
1641677_at	CG4354	slow border cells	slbo	1.7679	0.00167812
1627551_s_at	CG18372	Attacin-B	AttB	1.76871	0.0453153
1626473_a_at	CG15825	fondue	fon	1.76948	0.00344444
1634913_s_at	CG7228	peste	pes	1.77004	0.0203344
1630530_at	CG9296	Prenyl-binding protein	PrBP	1.77137	0.00267828
1628938_at	CG10882	ghost	gho	1.77406	0.0391876
1641607_at	CG8091	Nedd2-like caspase	Nc	1.77698	0.00124592
1639586_at	CG12042	-	CG12042	1.7772	0.0109557
1636131_at	CG17227	DNA ligase III	lig3	1.77835	0.00232748
1626731_at	CG5433	Kinesin light chain	Klc	1.77874	0.0016295
1624787_s_at	CG16959	-	CG16959	1.77877	0.00534114
1625584_at	CG8654	-	CG8654	1.77902	0.00560794
AFFX-r2-Dros-Act5C-5_x_at	CG4027	Actin 5C	Act5C	1.77941	0.0420008
1623193_at	CG33123	-	CG33123	1.78295	0.00442564
1637703_a_at	CG15154	Suppressor of cytokine signaling at 36E	Socs36E	1.78502	0.00456735
1637412_a_at	CG2507	stranded at second	sas	1.78666	0.00261064
1624434_at	CG6868	tolloid	tld	1.78823	0.00014175
1641286_s_at	CG12101	Heat shock protein 60	Hsp60	1.78898	0.00100383
1628489_at	CG4974	division abnormally delayed	dally	1.78942	0.00287882
1633870_at	CG9436	-	CG9436	1.79115	0.00661473
1636476_a_at	CG11109	-	CG11109	1.79181	0.00023166
1634845_at	CG12845	Tetraspanin 42Ef	Tsp42Ef	1.79283	0.0475841
1625110_at	CG10540	capping protein alpha	cpa	1.7968	0.00103217
1625087_a_at	CG32137	-	CG32137	1.79707	0.0234138
1634204_at	CG9881	Actin-related protein 2/3 complex, subunit 5	Arpc5	1.7974	0.0234858
1626143_a_at	CG32138	-	CG32138	1.79869	0.0392633
1641063_s_at	CG3811	Organic anion transporting polypeptide 30B	Oatp30B	1.80018	0.00011079
1636605_at	CG2816	-	CG2816	1.80393	0.00136729
1631315_at	CG12730	-	CG12730	1.80517	0.00429394
1624393_at	CG2759	white	w	1.80546	0.023376
1633524_a_at	CG7563	Calpain-A	CalpA	1.80553	0.00109258
1630949_s_at	CG1081	Ras homolog enriched in brain ortholog	Rheb	1.8105	0.00239042
1626272_s_at	CG3066	Serine protease 7	Sp7	1.81375	0.00179733
1630248_at	CG5346	-	CG5346	1.81437	0.00131262
1638431_at	CG2911	-	CG2911	1.81443	0.0112194
1640457_s_at	CG31605	Basigin	Bsg	1.81683	0.0183693
1634668_at	CG7788	Ice	Ice	1.81713	0.00015779
1631094_s_at	CG9339	skywalker	sky	1.81981	0.0014753
1625850_at	CG3851	odd skipped	odd	1.82005	0.00333227
1636130_at	CG6025	ADP ribosylation factor-like 1	Arl1	1.82242	0.00035383
1625334_at	CG7291	Niemann-Pick type C-2a	Npc2a	1.82264	0.00082627
1634019_at	CG2064	-	CG2064	1.82551	0.00778476
1634883_at	CG6750	-	CG6750	1.82576	0.00082868
1632394_s_at	CG31919	-	CG44001	1.82661	0.0001246
1633794_a_at	CG4710	Pinocchio	Pino	1.82687	0.00817484
1623094_at	CG12843	Tetraspanin 42Ei	Tsp42Ei	1.82712	0.00031754
1633785_at	CG9543	epsilonCOP	epsilonCOP	1.83094	0.0025675
1637417_at	CG6565	-	CG6565	1.83166	0.0112478
1630026_s_at	CG9885	decapentaplegic	dpp	1.83173	0.00048574
1632498_at	CG15629	-	CG15629	1.83217	0.00027356
1625666_at	CG8127	Ecdysone-induced protein 75B	Eip75B	1.83788	0.00123971
1627244_at	CG18870	-	CG18870	1.83859	0.0243621
1640341_s_at	CG5729	Dgp-1	Dgp-1	1.83919	0.0009547
AFFX-r2-Dros-Act5C-3_s_at	CG4027	Actin 5C	Act5C	1.84192	0.00534647
1635551_at	CG8386	-	CG8386	1.84287	0.0252751
1634507_s_at	CG17549	-	CG17549	1.84388	0.00261204
1632734_s_at	CG7088	bangles and beads	bnb	1.8441	0.0216398
1624614_at	CG14894	-	CG14894	1.84434	0.00917751
1633661_at	CG11377	-	CG11377	1.84453	0.0341047
1634675_s_at	CG3774	ER GDP-fucose transporter	Efr	1.84702	0.00121908
1625465_a_at	CG6028	-	CG6028	1.85033	0.00120847
1639553_at	CG9987	-	CG9987	1.85101	0.010548
1623753_at	CG7068	Thioester-containing protein 3	Tep3	1.85158	0.00036617
1624156_at	CG18578	Ugt86Da	Ugt86Da	1.85755	9.776e-05
1638667_a_at	CG6359	Sorting nexin 3	Snx3	1.85884	0.0004444
1627795_at	CG6747	Inwardly rectifying potassium channel 1	Irk1	1.86782	0.00060233
1629898_s_at	CG10737	-	CG10737	1.87018	0.00129461
1628723_at	CG4038	-	CG4038	1.87201	0.00077462
1623918_at	CG4852	severas	Sras	1.8736	0.01153
1628319_s_at	CG5227	sidekick	sdk	1.87661	0.00043243
1625215_s_at	CG9261	nervana 2	nrv2	1.88009	0.00202446
1623402_at	CG10954	Actin-related protein 2/3 complex, subunit 2	Arpc2	1.88058	0.00202969
1628652_at	CG2174	Myosin 10A	Myo10A	1.88238	0.00015703
1638501_at	CG6259	-	CG6259	1.88562	0.0244722
1641542_at	CG14616	lethal (1) G0196	l(1)G0196	1.8858	0.00073742
1639834_at	CG14291	-	CG14291	1.88636	0.00086119
1640327_at	CG6023	-	CG6023	1.88687	0.00219799
1639460_a_at	CG17218	crooked	crok	1.88825	0.0397654
1623206_a_at	CG9554	eyes absent	eya	1.89358	0.00117994
1629309_at	CG7627	-	CG7627	1.89461	0.00246928
1628659_at	CG3879	Multi drug resistance 49	Mdr49	1.8951	0.00135792
1623434_at	CG3702	-	CG3702	1.89561	0.00435981
1632200_s_at	CG3810	Edem1	Edem1	1.89878	0.00178494
1629797_at	CG6601	Rab6	Rab6	1.90448	0.0245927
1630724_at	CG1890	-	CG1890	1.90749	0.00114372
1629546_at	CG7054	-	CG7054	1.90892	0.00018337
1639093_s_at	CG6756	Translocase of outer membrane 70	Tom70	1.91135	0.00062979
1624693_at	CG11027	ADP ribosylation factor at 102F	Arf102F	1.91243	0.00954908
1631637_a_at	CG11567	Cytochrome P450 reductase	Cpr	1.91452	0.00128381
1637658_at	CG6530	methuselah-like 3	mthl3	1.9158	0.0273199
1627109_at	CG8542	Heat shock protein cognate 5	Hsc70-5	1.91596	0.0133015
1623016_at	CG1299	-	CG1299	1.91693	0.0195805
1636044_at	CG3539	SLY-1 homologous	Slh	1.91745	0.00018995
1637858_at	CG9716	Cyp313b1	Cyp313b1	1.91808	0.0200013
1641074_s_at	CG7438	Myosin 31DF	Myo31DF	1.92029	0.00130764
1632026_at	CG4930	Endonuclease G inhibitor	EndoGI	1.92131	0.00058788
1638652_at	CG40006	-	CG40006	1.92374	0.00081265
1638113_at	CG8536	beta4GalNAcTA	beta4GalNAcTA	1.92712	9.13e-05
1631535_at	CG3299	Vinculin	Vinc	1.9308	0.00509764
1623325_at	CG6847	-	CG6847	1.93167	0.00185061
1634270_at	CG5037	-	CG5037	1.93198	0.0159553
1638092_a_at	CG4560	Actin-related protein 2/3 complex, subunit 3A	Arpc3A	1.93239	0.00011773
1626079_a_at	CG2201	-	CG2201	1.93766	0.00010493
1626383_at	CG4096	-	CG4096	1.94174	0.00393168
1632526_s_at	CG11661	Neural conserved at 73EF	Nc73EF	1.94218	0.00141854
1625747_at	CG4755	Rho GTPase activating protein at 92B	RhoGAP92B	1.94395	0.00155058
1640377_s_at	CG2849	Ras-like protein A	Rala	1.94417	0.00926749
1641320_s_at	CG3168	-	CG3168	1.94629	0.00205416
1638278_s_at	CG9155	Myosin 61F	Myo61F	1.94632	0.00094993
1630802_at	CG12800	Cyp6d4	Cyp6d4	1.95003	0.00666038
1639286_s_at	CG31689	-	CG31689	1.95155	0.00033926
1626163_s_at	CG4027	Actin 5C	Act5C	1.95348	0.00136137
1637926_s_at	CG14084	BET1 ortholog (S. cerevisiae)	Bet1	1.95491	0.00013156
1624525_at	CG12998	-	CG12998	1.95596	0.0174978
1637750_at	CG32139	Sox21b	Sox21b	1.95697	0.0370509
1629097_at	CG4717	knirps	kni	1.95888	0.00689829
1623503_at	CG5518	slamdance	sda	1.95905	0.0187565
1629452_at	CG5862	-	CG5862	1.96028	9.17e-05
1636742_at	CG30418	nord	nord	1.96214	7.957e-05
1624475_at	CG10687	Asparaginyl-tRNA synthetase	Aats-asn	1.96285	0.0219486
1640230_at	CG34228	-	CG34228	1.96656	0.00145487
1636865_at	CG3250	Os-C	Os-C	1.96721	0.00607975
1634762_a_at	CG15096	-	CG15096	1.96936	7.797e-05
1629121_at	CG10337	-	CG10337	1.97461	0.0013917
1637557_a_at	CG10724	flare	flr	1.97602	0.0164985
1623716_at	CG7558	Actin-related protein 3	Arp3	1.97751	8.299e-05
1630014_at	CG3896	NADPH oxidase	Nox	1.97776	0.00020284
1623569_at	CG14907	-	CG14907	1.97888	0.00221246
1626851_at	CG9460	Serpin 42De	Spn42De	1.97939	7.511e-05
1625923_s_at	CG32593	Flotillin-2	Flo-2	1.98003	0.00568192
1623083_at	CG1698	-	CG1698	1.98053	0.00944926
1640658_at	CG10005	-	CG10005	1.98213	0.00332478
1636279_at	CG6189	lethal (1) 1Bi	l(1)1Bi	1.98788	0.0008854
1623996_at	CG5001	-	CG5001	1.98808	0.00043409
1641259_at	CG5210	-	CG5210	1.99432	0.00030764
1638634_at	CG32448	-	CG32448	1.99874	0.0218413
1625173_s_at	CG11652	-	CG11652	2.00172	0.00212664
1627073_a_at	CG10126	-	CG10126	2.00268	0.0116335
1625519_at	CG6453	-	CG6453	2.00366	5.305e-05
1639248_at	CG15701	-	CG15701	2.00383	0.00257553
1625394_at	CG9922	-	CG9922	2.00487	0.00123205
1636943_s_at	CG18525	Serpin 88Ea	Spn88Ea	2.0064	0.00047572
1627478_at	CG33232	-	CG33232	2.00658	0.00932594
1623788_at	CG7461	-	CG7461	2.00731	0.00134074
1632431_s_at	CG8827	Angiotensin converting enzyme	Ance	2.00738	0.00268603
1632557_s_at	CG9100	Rab30	Rab30	2.0076	0.0001241
1627720_at	CG14301	-	CG14301	2.00924	0.0418576
1636942_at	CG8498	-	CG8498	2.01347	0.00384858
1630287_at	CG2013	Ubiquitin conjugating enzyme	UbcD6	2.01474	0.00890254
1640321_at	CG1347	-	Atg17	2.01618	0.00190677
1631307_at	CG11438	-	CG11438	2.01904	0.00036086
1641221_at	CG4362	-	CG4362	2.02086	6.793e-05
1625369_at	CG10877	-	CG10877	2.02498	0.00035202
1631493_at	CG1548	cathD	cathD	2.02557	0.00194569
1632360_s_at	CG31038	-	CG31038	2.03051	0.00317798
1632964_at	CG15678	poor Imd response upon knock-in	pirk	2.0352	0.00061753
1637435_at	CG9431	kekkon4	kek4	2.04025	0.00032143
1627354_at	CG5835	-	CG5835	2.04517	0.00504472
1631740_at	CG30487	-	CG30487	2.04578	0.00119585
1635260_at	CG6521	Signal transducing adaptor molecule	Stam	2.0475	0.00143139
1624937_at	CG12288	-	CG12288	2.05303	0.00057569
1628251_at	CG33054	-	CG33054	2.0538	0.00012474
1637430_s_at	CG1572	-	CG1572	2.05401	0.00122189
1638021_at	CG4757	-	CG4757	2.05972	0.00228702
1628957_at	CG3688	lethal (2) 35Bd	l(2)35Bd	2.06148	0.0175891
1624471_s_at	CG12051	Actin 42A	Act42A	2.06557	0.00551674
1639621_at	CG10916	-	CG10916	2.07025	0.00012991
1635584_s_at	CG4898	Tropomyosin 1	Tm1	2.07065	0.0362359
1639515_at	CG7367	-	CG7367	2.07134	0.00287746
1638642_at	CG17259	-	CG17259	2.07802	0.00201228
1631388_at	CG8432	Rab escort protein	Rep	2.08006	0.00104103
1625474_s_at	CG1441	-	CG1441	2.08171	0.00093994
1628601_at	CG10642	Kinesin-like protein at 64D	Klp64D	2.0887	0.00129373
1631790_at	CG8578	-	CG8578	2.0889	0.00010739
1623429_at	CG11073	-	CG11073	2.0904	0.00959032
1637060_a_at	CG7421	Nopp140	Nopp140	2.09147	0.00169248
1636382_at	CG17574	-	CG17574	2.09364	0.00021555
1626052_at	CG1102	Melanization Protease 1	MP1	2.09496	0.00018964
1633017_at	CG3666	Transferrin 3	Tsf3	2.10029	0.00483582
1631783_at	CG4267	-	CG4267	2.10547	0.00333841
1634794_at	CG10924	-	CG10924	2.10586	0.043854
1624779_at	CG11583	-	CG11583	2.11084	0.00140601
1626988_at	CG6805	-	CG6805	2.11239	0.00024101
1640056_at	CG13072	Programmed Cell Death 5	PDCD-5	2.11252	4.502e-05
AFFX-Dros-ACTIN_3_at	CG12051	Actin 42A	Act42A	2.12419	0.00064114
1633355_at	CG10802	-	CG10802	2.1297	0.00029578
1626314_at	CG5269	vibrator	vib	2.13189	0.00040831
1627257_at	CG4433	-	CG4433	2.13216	4.808e-05
1623252_a_at	CG3861	knockdown	kdn	2.13333	0.00017976
1624503_at	CG4786	Reduction in Cnn dots 2	Rcd2	2.13341	0.00012625
1636574_s_at	CG33056	-	CG33056	2.13357	0.00047332
1627476_at	CG13691	Bardet-Biedl syndrome 8 ortholog (H. sapiens)	BBS8	2.13465	0.00155279
1633232_at	CG18358	-	CG18358	2.13509	0.00621446
1638175_at	CG1424	misato	mst	2.13568	0.00781558
1632639_at	CG13941	Arc2	Arc2	2.13929	0.00019975
1641035_a_at	CG5854	-	CG5854	2.14003	0.00854723
1634945_at	CG7830	Oligosaccharide transferase gamma subunit	Ostgamma	2.14074	0.00018552
1638797_a_at	CG31543	HIF prolyl hydroxylase	Hph	2.15371	0.0001115
1637772_at	CG4726	Major Facilitator Superfamily Transporter 3	MFS3	2.15495	4.609e-05
1625145_a_at	CG9968	Annexin B11	AnxB11	2.15631	0.0472487
1631308_at	CG10737	-	CG10737	2.15656	0.00106156
1639180_at	CG12505	Activity-regulated cytoskeleton associated protein 1	Arc1	2.1585	0.0300124
1639823_at	CG3331	ebony	e	2.1602	0.00352349
1638693_s_at	CG1882	-	CG1882	2.16456	0.00054735
1624724_at	CG3100	b6	b6	2.16693	0.0467286
1630779_s_at	CG2061	-	CG2061	2.16708	2.261e-05
1625625_at	CG32356	Ecdysone-inducible gene E1, Isoforms A and C	ImpE1	2.17018	0.00096004
1635109_at	CG5888	-	CG5888	2.173	0.00026968
1624272_at	CG10618	CHKov1	CHKov1	2.1773	0.00354046
1628498_at	CG11142	obstructor-E	obst-E	2.18258	0.0478439
1640185_at	CG2076	-	CG2076	2.19314	0.0198742
1631456_at	CG6812	-	CG6812	2.1947	0.0004401
1637322_at	CG31349	polychaetoid, Isoforms K and L	pyd	2.20452	4.749e-05
1633682_a_at	CG32697	lethal (1) G0232	l(1)G0232	2.20556	0.00995446
1634788_at	CG4872	-	CG4872	2.20819	0.00242649
1623834_at	CG18641	-	CG18641	2.2084	1.761e-05
1625995_a_at	CG12529	Zwischenferment	Zw	2.21497	0.0199631
1626910_at	CG15282	-	CG15282	2.22412	0.00030606
1630738_s_at	CG5671	Pten	Pten	2.22826	3.794e-05
1635521_at	CG4618	Charged multivesicular body protein 2b	CHMP2B	2.23532	0.00082993
AFFX-Dros-ACTIN_5_at	CG12051	Actin 42A	Act42A	2.24289	0.0208282
1629956_at	CG10098	-	CG10098	2.24473	0.00218232
1637887_at	CG1703	-	CG1703	2.24874	0.00471722
1640070_a_at	CG12070	Saposin-related	Sap-r	2.24966	3.221e-05
1626808_s_at	CG8416	Rho1	Rho1	2.26134	0.00030847
1623733_at	CG3460	Nonsense-mediated mRNA 3	Nmd3	2.26208	0.00072759
1634283_at	CG3921	-	CG3921	2.26455	0.00111703
1625035_at	CG11312	inscuteable	insc	2.26524	0.00039758
1635263_at	CG11825	-	CG11825	2.28107	0.00507796
1626417_at	CG18140	Chitinase 3	Cht3	2.29478	0.0257987
1638143_a_at	CG8222	PDGF- and VEGF-receptor related	Pvr	2.29585	7.917e-05
1626624_s_at	CG31794	Paxillin	Pax	2.29721	0.0439526
1628321_at	CG4788	-	CG4788	2.29926	0.00023441
1638612_at	CG11142	obstructor-E	obst-E	2.30767	3.293e-05
1629318_at	CG17104	-	CG17104	2.31273	0.00173262
1639452_at	CG14984	-	CG14984	2.3168	0.00083355
1629440_at	CG2937	mitochondrial ribosomal protein S2	mRpS2	2.32663	0.00011424
1631843_at	CG6749	-	CG6749	2.33403	1.491e-05
1638216_at	CG13623	-	CG13623	2.33663	1.23e-05
1635956_at	CG10089	-	CG10089	2.33742	3.606e-05
1624017_at	CG8956	Adenosylhomocysteinase 89E	Ahcy89E	2.34462	0.0004728
1639671_at	CG12919	eiger	egr	2.34568	0.00023176
1641444_a_at	CG9195	Scamp	Scamp	2.34828	1.122e-05
1640585_at	CG9487	-	CG34398	2.35467	1.922e-05
1631121_at	CG7267	-	CG44325	2.35598	0.00033788
1624731_s_at	CG33205	-	CG43897	2.35862	1.248e-05
1624549_at	CG3523	-	CG3523	2.36096	0.00024727
1632160_s_at	CG15279	-	CG15279	2.36692	0.00015903
1627197_at	CG15811	Ras opposite	Rop	2.36857	0.01126
1624435_at	CG12143	Tetraspanin 42Ej	Tsp42Ej	2.3801	9.16e-06
1625405_at	CG4182	yellow-c	yellow-c	2.38171	0.00045669
1629922_at	CG11409	-	CG11409	2.39694	0.00351001
1638511_at	CG9735	Tryptophanyl-tRNA synthetase	Aats-trp	2.40798	0.00762336
1634093_at	CG32017	-	CG32017	2.40943	0.00143946
1632613_at	CG10913	Serpin 55B	Spn55B	2.41775	0.00092436
1632782_a_at	CG7675	-	CG7675	2.42874	0.00081281
1635547_a_at	CG9735	Tryptophanyl-tRNA synthetase	Aats-trp	2.43198	0.00071082
1633857_at	CG13659	-	CG13659	2.43842	0.00098549
1641527_at	CG4576	-	CG4576	2.44924	0.00178581
1632105_a_at	CG4944	ciboulot	cib	2.4604	3.75e-05
1635177_at	CG7770	-	CG7770	2.47098	1.085e-05
1637811_s_at	CG5273	-	CG5273	2.47543	0.00133376
1629944_at	CG12814	-	CG12814	2.48181	0.0005547
1625031_at	CG7841	-	CG7841	2.48454	0.0189571
1627721_at	CG12880	-	CG12880	2.4851	8.96e-06
1638554_at	CG4115	-	CG4115	2.49382	3.018e-05
1637307_at	CG31694	-	CG31694	2.50133	0.0158672
1636059_at	CG9689	-	CG9689	2.50616	0.00024966
1627939_a_at	CG2098	Ferrochelatase	FeCH	2.51074	0.0163363
1633599_a_at	CG17725	Phosphoenolpyruvate carboxykinase	Pepck	2.51818	0.00200459
1626831_at	CG6579	atilla	atilla	2.5212	2.581e-05
1629648_s_at	CG33175	sprint	spri	2.5297	0.00086988
1633387_at	CG32513	bves	bves	2.53016	0.00175443
1629387_s_at	CG4276	arouser	aru	2.53256	0.00072966
1636015_s_at	CG32850	-	CG32850	2.54601	0.00020838
1636953_a_at	CG32171	Limpet	Lmpt	2.5551	0.00017661
1634383_a_at	CG12317	JhI-21	JhI-21	2.56163	5.558e-05
1639592_at	CG3624	babos	babos	2.56404	0.00170755
1623769_at	CG7322	-	CG7322	2.5681	6.01e-06
AFFX-r2-Dros-Act5C-M_s_at	CG4027	Actin 5C	Act5C	2.56955	0.00060611
1640675_at	CG34165	-	CG34165	2.57213	0.0137815
1630572_at	CG17158	capping protein beta	cpb	2.58136	0.00031261
1632873_at	CG9470	Metallothionein A	MtnA	2.5838	0.0109302
1629095_a_at	CG10120	Malic enzyme	Men	2.59197	0.00297531
1631426_at	CG32412	Glutaminyl cyclase	QC	2.60105	0.00195
1624069_at	CG7296	-	CG7296	2.6016	3.39e-05
1630938_a_at	CG14879	-	CG14879	2.60659	0.00023096
1635266_at	CG12023	GV1	GV1	2.60908	0.00315068
1625279_a_at	CG10619	tailup	tup	2.61271	0.003939
1622932_s_at	CG32858	singed	sn	2.61288	0.00186796
1630173_a_at	CG15745	Inositol 1,4,5-triphosphate kinase 2	IP3K2	2.63748	0.001629
1624692_at	CG6830	-	CG6830	2.63877	0.0020093
1638701_at	CG3825	-	Gadd34	2.64493	0.00037009
1637962_at	CG10076	spire	spir	2.65663	6.63e-06
1623160_at	CG4859	Matrix metalloproteinase 1	Mmp1	2.66551	4.52e-06
1641490_s_at	CG11326	Thrombospondin	Tsp	2.66633	0.0002075
1638915_at	CG2914	Ets at 21C	Ets21C	2.66846	0.0002353
1630263_at	CG31370	-	CG31370	2.66991	0.0006491
1631764_a_at	CG30115	Guanine nucleotide exchange factor in mesoderm	GEFmeso	2.67033	0.005379
1628121_at	CG1155	Osiris 14	Osi14	2.67097	4.4e-07
1634980_s_at	CG18490	-	CG42671	2.67544	2.482e-05
1630430_a_at	CG30437	laccase 2	laccase2	2.71349	0.00051961
1631474_s_at	CG8256	Glycerophosphate oxidase-1	Gpo-1	2.71858	0.0003739
1624371_a_at	CG7356	Transglutaminase	Tg	2.7191	0.002739
1635007_at	CG6725	Sulfated	Sulf1	2.72058	0.00213089
1631441_s_at	CG7447	slowdown	slow	2.73404	0.0138748
1630570_at	CG13003	-	CG13003	2.7429	0.04974
1629776_a_at	CG6643	Extended synaptotagmin-like protein 2 ortholog (H. sapiens)	Esyt2	2.75354	0.0199221
1640324_at	CG5730	Annexin B9	AnxB9	2.75917	0.00144525
1635374_at	CG31728	-	CG31728	2.76411	0.0225919
1638405_at	CG9338	-	CG9338	2.7663	0.0204852
1627043_at	CG4674	Leash	Leash	2.77997	0.0021673
1625559_a_at	CG30217	-	CG43325	2.78191	0.0113761
1638939_at	CG7563	Calpain-A	CalpA	2.78415	0.0132602
1629469_s_at	CG10960	-	CG10960	2.82436	0.0224451
1639997_s_at	CG4006	Akt1	Akt1	2.83534	0.015941
AFFX-Dros-ACTIN_M_f_at	CG12051	Actin 42A	Act42A	2.8397	0.014217
1635701_at	CG4381	Glutathione S transferase D3	GstD3	2.84071	0.0211466
1640736_at	CG7811	black	b	2.8906	0.014355
1627343_a_at	CG5535	-	CG5535	2.91277	0.0002887
1626835_at	CG12210	Synaptobrevin	Syb	2.92487	0.0120008
1625012_s_at	CG31764	virus-induced RNA 1	vir-1	2.92635	0.00112
1623643_s_at	CG4559	Imaginal disc growth factor 3	Idgf3	2.95305	0.0181537
1637753_at	CG14748	-	CG42326	2.95532	0.001977
1626220_at	CG3448	-	CG3448	2.96107	0.0212709
1634562_s_at	CG13503	Verprolin 1	Vrp1	2.96599	0.0123448
1626326_at	CG31436	-	CG31436	2.96656	0.0218183
1640386_at	CG7225	windbeutel	wbl	2.97996	0.0181992
1640901_at	CG6753	-	CG6753	2.9876	4.62e-05
1634978_at	CG13117	-	CG13117	3.00554	0.01886
1630996_s_at	CG17723	Zinc transporter 63C	ZnT63C	3.00802	0.0002525
1637552_s_at	CG32423	alan shepard, Isoforms A to I	shep	3.01646	0.0118905
1623374_a_at	CG8649	Fimbrin	Fim	3.02558	0.00994686
1641049_at	CG17903	Cytochrome c proximal	Cyt-c-p	3.05168	0.049566
1629473_at	CG6027	center divider	cdi	3.06364	0.009334
1628087_s_at	CG10200	hase und igel	hui	3.06733	0.0662779
1637605_s_at	CG1146	-	CG1146	3.08626	0.0414376
1631635_at	CG7294	-	CG7294	3.10912	0.0003009
1632339_s_at	CG3937	cheerio	cher	3.11649	0.001432
1637256_at	CG34037	Unc-13 ortholog 4B (C. elegans)	Unc-13-4B	3.12793	0.0274217
1627590_at	CG9336	-	CG9336	3.13616	0.06486
1641042_at	CG16820	-	CG16820	3.19211	0.0001459
1629015_a_at	CG14622	Dishevelled Associated Activator of Morphogenesis	DAAM	3.19271	0.00247
1628558_at	CG30022	-	CG30022	3.20477	0.0197213
1623244_at	CG7915	Ectoderm-expressed 4	Ect4	3.2056	0.0256512
1626116_at	CG33329	Serine-peptidase 212	Sp212	3.21836	0.01729
1624706_at	CG11819	Unc-13 ortholog 4B (C. elegans)	Unc-13-4B	3.2204	0.01617
1635980_s_at	CG12991	-	CG12991	3.22192	0.0002749
1638259_s_at	CG4062	Valyl-tRNA synthetase	Aats-val	3.26185	0.034641
1628231_at	CG7978	Adenylyl cyclase 76E	Ac76E	3.27119	0.0227806
1635665_at	CG30445	Tyrosine decarboxylase 1	Tdc1	3.29631	0.003955
1629396_a_at	CG8486	Piezo	Piezo	3.32526	0.0008266
1641423_at	CG6739	-	CG6739	3.33619	0.0009711
1633471_at	CG11765	Peroxiredoxin 2540-2	Prx2540-2	3.35253	0.0178506
1627472_at	CG9579	Annexin B10	AnxB10	3.3543	0.0200655
1633946_at	CG31955	-	CG31955	3.37783	0.002613
1632298_s_at	CG3359	midline fasciclin	mfas	3.39782	0.0007663
AFFX-Dros-ACTIN_M_r_at	CG12051	Actin 42A	Act42A	3.41829	0.0227806
1638859_at	CG14741	-	CG14741	3.4392	0.02789
1634145_s_at	CG14968	-	CG14968	3.4432	0.01424
1631446_at	CG10531	Cht9	Cht9	3.45608	0.008307
1624283_at	CG13224	Cuticular protein 47Eb	Cpr47Eb	3.48492	0.0002838
1630503_at	CG6045	-	CG6045	3.56318	2.25e-05
1641633_at	CG15544	-	CG15544	3.5642	0.003898
1630711_at	CG11175	Reduction in Cnn dots 6	Rcd6	3.57301	0.0005404
1626059_at	CG4761	knirps-like	knrl	3.61259	0.001226
1627100_s_at	CG10016	drumstick	drm	3.64748	0.000941
1629747_at	CG8511	Cuticular protein 49Ag	Cpr49Ag	3.65471	0.00197
1636202_s_at	CG15009	Ecdysone-inducible gene L2	ImpL2	3.68551	0.008559
1629897_a_at	CG6044	-	CG6044	3.7121	0.02688
1625321_a_at	CG7549	mind the gap	mtg	3.71279	0.0001042
1635191_at	CG12846	Tetraspanin 42Ed	Tsp42Ed	3.72187	0.001066
1640363_a_at	CG6330	-	CG6330	3.72627	0.07135
1623342_at	CG8369	-	CG8369	3.7491	0.002018
1633162_at	CG13532	-	CG13532	3.77316	0.0007023
1631730_at	CG12911	-	CG12911	3.8501	0.001519
1640057_at	CG9192	-	CG9192	3.87278	0.000406
1635183_at	CG1865	Serpin 43Ab	Spn43Ab	3.88033	0.0200655
1628884_at	CG11709	Peptidoglycan recognition protein SA	PGRP-SA	3.94636	0.01349
1639255_s_at	CG1516	-	CG1516	4.00034	0.014131
1639002_s_at	CG14801	-	CG42666	4.06057	0.001924
1639694_s_at	CG10102	-	CR10102	4.18678	0.0205464
1640912_s_at	CG11066	scarface	scaf	4.19795	0.001134
1631573_a_at	CG8804	wunen	wun	4.20446	0.0005616
1634574_a_at	CG18255	Stretchin-Mlck	Strn-Mlck	4.25063	0.0139165
1625486_a_at	CG32042	Peptidoglycan recognition protein LA	PGRP-LA	4.25551	1.89e-05
1626397_at	CG32019	bent	bt	4.3385	0.001
1630067_a_at	CG7052	Thioester-containing protein 2	Tep2	4.41637	0.06572
1623254_s_at	CG31531	-	CG43427	4.54178	0.0009711
1632533_at	CG6281	Tissue inhibitor of metalloproteases	Timp	4.70876	0.0197213
1626530_at	CG1878	Cecropin B	CecB	4.71997	0.005606
1633391_at	CG8913	Immune-regulated catalase	Irc	4.7785	0.0006773
1641413_s_at	CG3074	Secreted Wg-interacting molecule	Swim	4.79695	0.0139165
1641476_a_at	CG6281	Tissue inhibitor of metalloproteases	Timp	4.8634	0.01713
1627582_a_at	CG30035	Trehalose transporter 1-1	Tret1-1	4.92558	0.009796
1633641_a_at	CG15611	-	CG15611	4.94211	0.0119638
1631761_at	CG31313	-	CG31313	4.98813	0.0250814
1632719_at	CG1373	Cecropin C	CecC	4.99431	0.00348
1633039_at	CG5646	-	CG5646	5.0266	0.003296
1626439_at	CG15353	-	CG15353	5.0566	0.000474
1641598_at	CG8805	wunen-2	wun2	5.05694	0.001058
1624720_s_at	CG6043	-	CG44085	5.08581	0.001193
1636759_at	CG8303	-	CG8303	5.14637	0.001439
1631638_at	CG7103	PDGF- and VEGF-related factor 1	Pvf1	5.19567	0.07292
1634525_at	CG7738	-	CG7738	5.2707	0.002314
1640465_at	CG17124	-	CG17124	5.31226	0.0188123
1633112_at	CG4322	moody	moody	5.39148	0.0008432
1635512_at	CG11893	-	CG11893	5.4569	0.002279
1638473_at	CG4386	-	CG4386	5.4829	0.0002754
1628927_at	CG17914	yellow-b	yellow-b	5.62469	0.00037
1634195_at	CG11093	fussel	fuss	5.77612	0.0001443
1638892_at	CG5397	-	CG5397	6.0584	0.006851
1636040_at	CG10527	-	CG10527	6.14786	0.0002145
1629468_at	CG9372	-	CG9372	6.29794	0.03498
1633795_a_at	CG17124	-	CG17124	6.47347	0.06484
1631701_a_at	CG8502	Cuticular protein 49Ac	Cpr49Ac	6.57009	0.0002592
1627135_at	CG4608	branchless	bnl	6.61135	0.0253584
1635389_s_at	CG1780	Imaginal disc growth factor 4	Idgf4	6.77466	0.008637
1624398_at	CG8630	-	CG8630	6.8548	0.0002359
1623612_at	CG7722	Serpin 47C	Spn47C	7.04337	0.004021
1636057_at	CG9572	-	CG9572	7.07728	0.0008543
1640734_a_at	CG16718	subdued	subdued	7.3838	0.006529
1625761_a_at	CG4859	Matrix metalloproteinase 1	Mmp1	7.39606	0.0119638
1632204_at	CG4859	Matrix metalloproteinase 1	Mmp1	7.4317	0.000341
1632260_s_at	CG31761	bruno-2	bru-2	7.51441	0.0003399
1638388_at	CG10559	-	CG10559	7.59624	0.009541
1635227_at	CG10160	Ecdysone-inducible gene L3	ImpL3	8.17248	0.04315
1626908_at	CG8066	-	CG8066	8.24449	0.0002437
1632652_s_at	CG40100	-	CR40100	8.77018	5.97e-05
1632430_at	CG6186	Transferrin 1	Tsf1	9.21503	0.034755
1641098_at	CG4382	-	CG4382	9.50146	0.003714
1627499_at	CG2016	-	CG2016	10.0685	0.006268
1635370_at	CG12840	Tetraspanin 42El	Tsp42El	10.675	0.0002761
1629674_s_at	CG10999	-	CG42675	12.0687	0.009039
1635073_at	CG17108	-	CG17108	15.4484	0.002078
1632860_at	CG15006	Cuticular protein 64Aa	Cpr64Aa	17.9252	0.01803
1628261_at	CG13067	-	CG13067	19.4778	0.03466
1626109_a_at	CG9023	Drip	Drip	22.6193	0.006984
1625894_at	CG11370	-	CG11370	25.6663	0.0006754
1634546_at	CG11527	Tiggrin	Tig	26.273	3.06e-05
