# Supplementary material for: Identification and Functional Analysis of Healing Regulators in Drosophila
Source: PLoS Genet. 2015 Feb 3;11(2):e1004965. doi: 10.1371/journal.pgen.1004965 (PMC4315591; doi:10.1371/journal.pgen.1004965)
Supplement: S4 Table — Expression changes subsets were defined for the upregulation (+), the downregulation (-) or the absence of changes in their level of expression (0) in three conditions: between JNK-positive cells when comparing wounded vs non-wounded discs [JNK+ (W vs NW)]; between JNK-negative cells when comparing wounded vs non-wounded discs [JNK- (W vs NW)] and between JNK-positive and negative cells in wounded discs [JNK+ vs JNK- (W)]. In this way it was possible to define 4 simple subsets (Fig. 2C to 2F): 1A) Upregulated genes in wounded discs that only show upregulation in JNK-positive cells (70 genes). 1B) Upregulated genes in wounded discs that only show downregulation in JNK-negative cells (54 genes). 2A) Downregulated genes in wounded discs that only show downregulation in JNK-positive cells (24 genes). 2B) Downregulated genes in wounded discs that only show upregulation in JNK-negative cells (30 genes). Other complex subsets (from 1C to 9C) showing dual or reverse upregulation or downregulation in different cells (JNK-positive and negative) are represented below. Genes and their expression values are represented as in S2 Table. (XLSX) [file pgen.1004965.s012.xlsx]

## Sheet: WO
Probe	SUBMITTED ID	SUBSET	JNK+ (W vs NW)	JNK- (W vs NW)	JNK+ vs JNK- (W)	NAME	SYMBOL	FC W	pval W	FC NW	pval NW	FC W - NW	pval W - NW
1635364_at	CG30343	1A	(+)	0	(+)	-	CG30343	1.3007	0.01	-1.0976	0.22	1.4413	0.01
1623287_at	CG13921	1A	(+)	0	(+)	-	CG13921	1.302	0.01	-1.1007	0.19	1.4479	0.01
1641278_at	CG5108	1A	(+)	0	(+)	mitochondrial ribosomal protein S7	mRpS7	1.3032	0	-1.1214	0.03	1.4832	0
1628311_at	CG8395	1A	(+)	0	(+)	Rrp42	Rrp42	1.309	0	-1.1445	0.05	1.5301	0
1628575_at	CG12199	1A	(+)	0	(+)	kekkon5	kek5	1.3114	0	-1.1304	0.04	1.5081	0
1637570_at	CG4679	1A	(+)	0	(+)	-	CG4679	1.3152	0	-1.0897	0.19	1.4448	0.01
1630745_at	CG9099	1A	(+)	0	(+)	-	CG9099	1.3191	0	-1.1532	0.01	1.5578	0
1626930_at	CG6230	1A	(+)	0	(+)	-	CG6230	1.3245	0	-1.1957	0	1.6468	0
1631827_at	CG15863	1A	(+)	0	(+)	-	CG15863	1.3247	0	-1.166	0.01	1.5884	0
1639608_at	CG9576	1A	(+)	0	(+)	PHD finger protein 7 ortholog	Phf7	1.337	0	-1.2051	0	1.682	0
1623350_at	CG6098	1A	(+)	0	(+)	Leucine-rich repeat 47	Lrr47	1.338	0	-1.0656	0.21	1.432	0
1627726_a_at	CG6404	1A	(+)	0	(+)	-	CG6404	1.3401	0	-1.0033	0.95	1.3445	0
1632291_at	CG6625	1A	(+)	0	(+)	Soluble NSF attachment protein	Snap	1.3415	0	-1.099	0.07	1.4889	0
1623943_at	CG17556	1A	(+)	0	(+)	-	CG17556	1.3424	0	-1.1406	0.03	1.562	0
1623770_at	CG1673	1A	(+)	0	(+)	-	CG1673	1.3436	0	1.0125	0.81	1.3271	0
1625040_a_at	CG13502	1A	(+)	0	(+)	-	CG13502	1.3457	0	-1.0664	0.36	1.4413	0.01
1641700_at	CG6182	1A	(+)	0	(+)	-	CG6182	1.3471	0	-1.1945	0	1.6723	0
1637942_at	CG8538	1A	(+)	0	(+)	Aftiphilin	Afti	1.3479	0	-1.0249	0.76	1.3823	0.02
1636178_at	CG9195	1A	(+)	0	(+)	Scamp	Scamp	1.3496	0	-1.0764	0.2	1.4613	0
1640429_a_at	CG6145	1A	(+)	0	(+)	-	CG6145	1.3512	0	-1.0297	0.54	1.3925	0
1623322_at	CG9067	1A	(+)	0	(+)	-	CG9067	1.3515	0	-1.037	0.48	1.4034	0
1631302_at	CG16885	1A	(+)	0	(+)	-	CG16885	1.3582	0	-1.1385	0.02	1.5765	0
1636849_at	CG8858	1A	(+)	0	(+)	-	CG8858	1.3585	0	-1.1057	0.05	1.5192	0
1637044_at	CG15392	1A	(+)	0	(+)	-	CG15392	1.3804	0	-1.0873	0.15	1.5124	0
1640321_at	CG1347	1A	(+)	0	(+)	-	Atg17	1.3954	0	-1.0113	0.89	1.4113	0.01
1633942_at	HDC06406	1A	(+)	0	(+)	-	HDC06406	1.3998	0	-1.2306	0	1.8194	0
1637571_at	CG11577	1A	(+)	0	(+)	-	CG11577	1.4035	0	-1.0998	0.06	1.5591	0
1634170_a_at	CG30092	1A	(+)	0	(+)	jitterbug	jbug	1.4059	0	-1.2159	0	1.7929	0
1625030_at	CG6751	1A	(+)	0	(+)	no child left behind	nclb	1.409	0	1.0717	0.2	1.3147	0.01
1627287_at	CG5966	1A	(+)	0	(+)	-	CG5966	1.4119	0	1.0687	0.26	1.3212	0.01
1639874_at	CG10090	1A	(+)	0	(+)	Tim17a1	Tim17a1	1.4135	0	-1.2008	0.01	1.7686	0
1633923_at	CG1749	1A	(+)	0	(+)	-	CG1749	1.4219	0	-1.1926	0	1.7611	0
1627032_a_at	CG8611	1A	(+)	0	(+)	-	CG8611	1.4262	0	-1.0246	0.63	1.4621	0
1623339_at	CG7498	1A	(+)	0	(+)	-	CG7498	1.4337	0	-1.021	0.69	1.4645	0
1629933_at	CG4202	1A	(+)	0	(+)	Something about silencing 10 ortholog	Sas10	1.435	0	-1.1035	0.18	1.6008	0
1640266_a_at	CG7097	1A	(+)	0	(+)	happyhour	hppy	1.4357	0	-1.1893	0	1.7709	0
1641687_at	CG7435	1A	(+)	0	(+)	ADP ribosylation factor-like 2	Arl2	1.4398	0	1.0357	0.51	1.3901	0
1625155_a_at	CG1528	1A	(+)	0	(+)	gamma-coatomer protein	gammaCop	1.4456	0	1.1019	0.07	1.3119	0.01
1641017_at	CG12352	1A	(+)	0	(+)	separation anxiety	san	1.4477	0	-1.0525	0.31	1.5278	0
1631979_at	CG11259	1A	(+)	0	(+)	MICAL-like	MICAL-like	1.4592	0	1.0315	0.61	1.4145	0
1630351_at	CG31229	1A	(+)	0	(+)	-	CG31229	1.4624	0	-1.0103	0.84	1.4776	0
1634528_at	CG8412	1A	(+)	0	(+)	-	CG8412	1.4883	0	1.0465	0.38	1.4221	0
1638782_at	CG8195	1A	(+)	0	(+)	-	CG8195	1.4951	0	-1.0077	0.89	1.5066	0
1635215_at	CG2059	1A	(+)	0	(+)	-	CG2059	1.5048	0	1.145	0.02	1.3142	0.01
1638438_a_at	CG9181	1A	(+)	0	(+)	Protein tyrosine phosphatase 61F	Ptp61F	1.5089	0	-1.1498	0.01	1.7748	0
1626789_at	CG13618	1A	(+)	0	(+)	-	CG13618	1.5165	0	1.0506	0.36	1.4434	0
1636650_at	CG10176	1A	(+)	0	(+)	-	CG10176	1.5381	0	1.1819	0.01	1.3013	0.01
1627461_at	CG10302	1A	(+)	0	(+)	bicoid stability factor	bsf	1.556	0	1.0672	0.28	1.458	0
1634189_at	CG10338	1A	(+)	0	(+)	-	CG10338	1.5689	0	1.0057	0.95	1.5601	0.01
1631849_at	CG5876	1A	(+)	0	(+)	heixuedian	heix	1.5801	0	1.1554	0.02	1.3676	0
1638048_at	CG31119	1A	(+)	0	(+)	Histone deacetylase X	HdacX	1.5902	0	1.1637	0.03	1.3665	0.01
1630324_at	CG7989	1A	(+)	0	(+)	wicked	wcd	1.6059	0	-1.1512	0.02	1.8919	0
1631816_at	CG1171	1A	(+)	0	(+)	Adipokinetic hormone	Akh	1.6108	0	1.1652	0.06	1.3824	0.02
1624881_at	CG11448	1A	(+)	0	(+)	-	CG11448	1.6277	0	-1.0389	0.45	1.6936	0
1626266_at	CG10059	1A	(+)	0	(+)	MAGE	MAGE	1.638	0	1.1185	0.06	1.4645	0
1637541_at	CG12955	1A	(+)	0	(+)	Follistatin	Fs	1.6384	0	-1.209	0.01	2.0713	0
1638063_at	CG3950	1A	(+)	0	(+)	-	CG34417	1.6479	0	1.1302	0.08	1.4581	0
1635266_at	CG12023	1A	(+)	0	(+)	GV1	GV1	1.6663	0	-1.0034	0.96	1.672	0
1640220_a_at	CG11779	1A	(+)	0	(+)	-	CG11779	1.6776	0	-1.0521	0.4	1.7698	0
1624481_a_at	CG31534	1A	(+)	0	(+)	-	CG43427	1.6846	0	1.2476	0	1.3503	0
1630792_at	CG9750	1A	(+)	0	(+)	reptin	rept	1.688	0	1.0743	0.17	1.5713	0
1624475_at	CG10687	1A	(+)	0	(+)	Asparaginyl-tRNA synthetase	Aats-asn	1.7837	0	1.2053	0.01	1.4798	0
1623235_at	CG6159	1A	(+)	0	(+)	sec10	sec10	1.7871	0	1.1983	0.01	1.4914	0
1626002_at	CG6155	1A	(+)	0	(+)	Roe1	Roe1	1.7901	0	-1.009	0.89	1.8064	0
1627013_at	CG1597	1A	(+)	0	(+)	-	CG1597	1.8261	0	1.2822	0.03	1.4242	0.03
1625110_at	CG10540	1A	(+)	0	(+)	capping protein alpha	cpa	1.8369	0	1.2192	0	1.5066	0
1635030_at	CG12868	1A	(+)	0	(+)	-	CG12868	1.8475	0	1.0415	0.53	1.7739	0
1637322_at	CG31349	1A	(+)	0	(+)	polychaetoid	pyd	2.071	0	1.0229	0.7	2.0247	0
1632964_at	CG15678	1A	(+)	0	(+)	poor Imd response upon knock-in	pirk	2.8605	0	1.2035	0	2.3768	0
1632719_at	CG1373	1A	(+)	0	(+)	Cecropin C	CecC	5.9973	0	1.0565	0.53	5.6765	0
	70
1631996_at	CG13037	1B	0	(-)	(+)	mitochondrial ribosomal protein S34	mRpS34	1.3011	0	-1.1322	0.03	1.4993	0
1630344_at	CG6724	1B	0	(-)	(+)	-	CG6724	1.305	0.01	-1.0779	0.29	1.4152	0.01
1624431_at	CG15908	1B	0	(-)	(+)	-	CG15908	1.306	0	-1.0078	0.92	1.3163	0.03
1632049_at	CG13126	1B	0	(-)	(+)	-	CG13126	1.3065	0	-1.0207	0.72	1.3341	0.01
1640567_at	CG7337	1B	0	(-)	(+)	-	CG7337	1.3269	0	-1.1269	0.03	1.5197	0
1637584_at	CG4445	1B	0	(-)	(+)	polypeptide GalNAc transferase 3	pgant3	1.3318	0	-1.0434	0.51	1.3922	0.01
1627823_at	CG13410	1B	0	(-)	(+)	mitochondrial ribosomal protein L35	mRpL35	1.3344	0	-1.177	0.01	1.6213	0
1636440_at	CG10939	1B	0	(-)	(+)	SRY interacting protein 1	Sip1	1.357	0	-1.0586	0.24	1.4415	0
1637597_a_at	CG11980	1B	0	(-)	(+)	-	CG11980	1.3613	0	-1.1685	0.02	1.6372	0
1632803_at	CG3719	1B	0	(-)	(+)	-	CG3719	1.3706	0	1.0408	0.5	1.3168	0.01
1637874_at	CG3849	1B	0	(-)	(+)	Lasp	Lasp	1.3851	0	-1.0262	0.6	1.4224	0
1632306_at	CG9467	1B	0	(-)	(+)	-	CG9467	1.3885	0	-1.0767	0.18	1.5038	0
1636989_a_at	CG1399	1B	0	(-)	(+)	-	CG1399	1.394	0.02	-1.184	0.12	1.7084	0.02
1628309_at	CG5126	1B	0	(-)	(+)	-	CG5126	1.4133	0	1.0845	0.12	1.3031	0.01
1632721_at	CG2863	1B	0	(-)	(+)	Notchless	Nle	1.4153	0	1.0361	0.52	1.366	0
1637143_at	CG9643	1B	0	(-)	(+)	-	CG9643	1.4275	0	-1.1001	0.09	1.5863	0
1632403_at	CG12263	1B	0	(-)	(+)	-	CG12263	1.4278	0	-1.1469	0.03	1.6737	0
1639309_at	CG12333	1B	0	(-)	(+)	-	CG12333	1.4339	0	-1.0626	0.21	1.5297	0
1625295_at	CG2899	1B	0	(-)	(+)	kinase suppressor of ras	ksr	1.4455	0	-1.1943	0	1.7941	0
1626820_at	CG5169	1B	0	(-)	(+)	Germinal centre kinase III	GckIII	1.4546	0	-1.179	0.01	1.7717	0
1637537_at	CG10443	1B	0	(-)	(+)	Leukocyte-antigen-related-like	Lar	1.4719	0	1.1062	0.11	1.3306	0.01
1631119_at	CG15015	1B	0	(-)	(+)	Cip4	Cip4	1.4808	0	1.0491	0.55	1.4114	0.02
1638873_at	CG6175	1B	0	(-)	(+)	-	CG6175	1.4894	0	1.0295	0.59	1.4468	0
1633915_at	CG16788	1B	0	(-)	(+)	RNA-binding protein S1	RnpS1	1.492	0	1.1117	0.06	1.3421	0
1622981_at	CG4380	1B	0	(-)	(+)	ultraspiracle	usp	1.498	0	1.0013	0.98	1.4959	0
1622895_at	CG32075	1B	0	(-)	(+)	-	CG32075	1.5114	0	-1.0068	0.94	1.5218	0.01
1629285_at	CG9617	1B	0	(-)	(+)	suppressor-of-G2-allele-of-skp1	Sgt1	1.5196	0	1.0211	0.69	1.4882	0
1638658_at	CG7700	1B	0	(-)	(+)	Gos28	Gos28	1.5265	0	1.1283	0.05	1.3529	0.01
1623615_at	CG8675	1B	0	(-)	(+)	-	CG8675	1.5319	0	-1.0329	0.57	1.584	0
1629744_a_at	CG32684	1B	0	(-)	(+)	alpha Mannosidase I	alpha-Man-I	1.5344	0	1.101	0.1	1.3937	0
1633055_at	CG10874	1B	0	(-)	(+)	-	CG10874	1.5456	0	-1.0343	0.62	1.6004	0
1627525_a_at	CG1333	1B	0	(-)	(+)	Endoplasmic reticulum oxidoreductin-1-like	Ero1L	1.5494	0	1.1774	0.01	1.316	0.01
1633784_at	CG8379	1B	0	(-)	(+)	-	CG8379	1.5605	0	1.0157	0.77	1.5364	0
1634862_at	CG10470	1B	0	(-)	(+)	-	CG10470	1.5785	0	1.1427	0.02	1.3813	0
1633711_a_at	CG31012	1B	0	(-)	(+)	CIN85 and CD2AP orthologue	cindr	1.5814	0	1.0834	0.16	1.4596	0
1639016_at	CG8206	1B	0	(-)	(+)	-	CG8206	1.5884	0	1.2111	0.01	1.3115	0.01
1641214_at	CG9298	1B	0	(-)	(+)	-	Trs23	1.593	0	-1.0101	0.86	1.6092	0
1636025_at	CG1167	1B	0	(-)	(+)	Ras oncogene at 64B	Ras64B	1.5991	0	1.2286	0	1.3016	0.01
1630092_at	CG13088	1B	0	(-)	(+)	-	CG13088	1.604	0	-1.11	0.05	1.8022	0
1632475_at	CG16973	1B	0	(-)	(+)	misshapen	msn	1.6304	0	1.2472	0	1.3073	0.01
1638874_at	CG4585	1B	0	(-)	(+)	-	CG4585	1.6493	0	1.0808	0.13	1.526	0
1639416_at	CG1598	1B	0	(-)	(+)	-	CG1598	1.6671	0	1.0316	0.55	1.6161	0
1634270_at	CG5037	1B	0	(-)	(+)	-	CG5037	1.6681	0	-1.014	0.8	1.6918	0
1628628_at	CG7563	1B	0	(-)	(+)	Calpain-A	CalpA	1.6788	0	-1.0056	0.92	1.6883	0
1636401_a_at	CG7436	1B	0	(-)	(+)	N-myristoyl transferase	Nmt	1.679	0	1.1815	0.01	1.4211	0
1635621_at	CG13994	1B	0	(-)	(+)	-	CG13994	1.6809	0	-1.0455	0.49	1.7609	0
1623724_at	CG15027	1B	0	(-)	(+)	-	CG15027	1.7095	0	1.1509	0.03	1.4854	0
1623565_at	CG17278	1B	0	(-)	(+)	-	CG17278	1.7166	0	-1.1753	0.01	2.0815	0
1627779_at	CG13295	1B	0	(-)	(+)	-	CG13295	1.7287	0	1.0393	0.56	1.6632	0
1632481_at	CG8602	1B	0	(-)	(+)	-	CG8602	1.7525	0	1.1749	0.01	1.4916	0
1626978_at	CG31873	1B	0	(-)	(+)	Multi-substrate lipid kinase	Mulk	1.7823	0	-1.054	0.27	1.8841	0
1631704_at	CG5805	1B	0	(-)	(+)	-	CG5805	1.8646	0	-1.0199	0.69	1.9024	0
1629440_at	CG2937	1B	0	(-)	(+)	mitochondrial ribosomal protein S2	mRpS2	2.0259	0	-1.0174	0.73	2.0618	0
1638797_a_at	CG31543	1B	0	(-)	(+)	HIF prolyl hydroxylase	Hph	2.1424	0	-1.0007	0.99	2.1439	0
1624029_at	CG3608	1B	0	(-)	(+)	-	CG3608	2.1523	0	-1.004	0.95	2.1611	0
1627244_at	CG18870	1B	0	(-)	(+)	-	CG18870	2.2974	0	1.1018	0.15	2.0852	0
	54
1637562_at	CG5812	2A	(-)	0	(-)	TweedleT	TwdlT	-1.6537	0	-1.0592	0.24	-1.6319	0
1629083_at	CG16704	2A	(-)	0	(-)	-	CG16704	-1.5139	0	-1.1669	0.01	-1.4165	0
1638327_a_at	CG17754	2A	(-)	0	(-)	-	CG17754	-1.5022	0	-1.0154	0.83	-1.4945	0
1636248_at	CG15628	2A	(-)	0	(-)	-	CG15628	-1.4938	0	1.0169	0.76	-1.5022	0
1637801_at	CG6781	2A	(-)	0	(-)	sepia	se	-1.4674	0	1.1708	0.02	-1.5451	0
1627272_at	CG30380	2A	(-)	0	(-)	-	CG30380	-1.4575	0	1.0573	0.4	-1.4869	0
1636456_at	CG13053	2A	(-)	0	(-)	-	CG13053	-1.4486	0	-1.0463	0.38	-1.4218	0
1623006_at	CG4545	2A	(-)	0	(-)	Serotonin transporter	SerT	-1.4158	0	-1.2026	0	-1.2673	0
1637257_at	CG9009	2A	(-)	0	(-)	pudgy	pdgy	-1.3872	0	-1.1201	0.04	-1.3036	0
1630584_at	CG10657	2A	(-)	0	(-)	-	CG10657	-1.3816	0	1.0623	0.31	-1.4179	0
1624476_at	CG5185	2A	(-)	0	(-)	Twin of m4	Tom	-1.3808	0	-1.1253	0.08	-1.2921	0.01
1623910_at	CG9476	2A	(-)	0	(-)	alpha-Tubulin at 85E	alphaTub85E	-1.3747	0	1.1794	0.01	-1.4698	0
1634036_at	CG8788	2A	(-)	0	(-)	-	CG8788	-1.368	0	-1.0944	0.07	-1.3021	0
1634115_a_at	CG4791	2A	(-)	0	(-)	-	CG33301	-1.3378	0	1.1568	0.03	-1.4275	0
1634148_at	CG4842	2A	(-)	0	(-)	-	CG4842	-1.3162	0	1.1307	0.22	-1.3952	0.01
1631366_at	CG14752	2A	(-)	0	(-)	-	CG14752	-1.2961	0	-1.0046	0.94	-1.2928	0
1631090_a_at	CG9795	2A	(-)	0	(-)	-	CG9795	-1.2896	0	-1.0073	0.91	-1.2844	0.01
1637779_at	CG17341	2A	(-)	0	(-)	-	CG17341	-1.2872	0	-1.006	0.92	-1.2829	0.01
1629522_at	CG1150	2A	(-)	0	(-)	Osiris 3	Osi3	-1.2856	0	1.0044	0.94	-1.2887	0
1632919_at	CG13852	2A	(-)	0	(-)	mob as tumor suppressor	mats	-1.2816	0	1.0896	0.11	-1.3406	0
1634814_at	CG7083	2A	(-)	0	(-)	-	CG7083	-1.2798	0	-1.051	0.38	-1.2411	0.01
1623045_at	CG5277	2A	(-)	0	(-)	Intronic Protein 259	Ip259	-1.2693	0	1.1879	0.02	-1.3849	0
1633827_at	CG14327	2A	(-)	0	(-)	-	CG14327	-1.2551	0	1.0794	0.3	-1.3099	0.01
1623543_at	CG5807	2A	(-)	0	(-)	-	CG5807	-1.2402	0	1.0037	0.95	-1.243	0.01
	24
1639550_a_at	CG9650	2B	0	(+)	(-)	-	CG9650	-1.6816	0	-1.1729	0.04	-1.615	0
1631327_at	CG10145	2B	0	(+)	(-)	M-spondin	mspo	-1.6444	0	-1.1024	0.07	-1.6038	0
1629597_a_at	CG8421	2B	0	(+)	(-)	Aspartyl beta-hydroxylase	Asph	-1.6381	0	-1.1522	0.1	-1.5731	0
1629162_at	CG14979	2B	0	(+)	(-)	Gustatory receptor 63a	Gr63a	-1.6201	0	-1.0015	0.98	-1.6195	0
1625385_at	CG11387	2B	0	(+)	(-)	cut	ct	-1.5723	0	-1.0592	0.31	-1.5454	0
1634447_at	CG31140	2B	0	(+)	(-)	-	CG31140	-1.4762	0	-1.2227	0	-1.3261	0
1631217_a_at	CG7930	2B	0	(+)	(-)	Troponin C at 73F	TpnC73F	-1.4522	0	-1.1005	0.13	-1.391	0
1637687_at	CG11387	2B	0	(+)	(-)	cut	ct	-1.4372	0	-1.1445	0.2	-1.3421	0.04
1624195_at	CG3850	2B	0	(+)	(-)	sugarbabe	sug	-1.4327	0	-1.094	0.19	-1.3739	0
1632199_at	CG32390	2B	0	(+)	(-)	cornetto	corn	-1.4189	0	1.0061	0.96	-1.4224	0.01
1628083_at	CG5036	2B	0	(+)	(-)	-	CG5036	-1.3402	0	-1.0314	0.62	-1.3188	0
1626183_at	CG2083	2B	0	(+)	(-)	-	CG43444	-1.3353	0	-1.0996	0.21	-1.2618	0.03
1640717_at	CG15082	2B	0	(+)	(-)	-	CG15082	-1.3166	0	-1.0939	0.07	-1.2458	0.01
1639149_at	CG15313	2B	0	(+)	(-)	Cht6	Cht6	-1.3116	0	-1.0113	0.82	-1.3038	0
1628590_at	CG12920	2B	0	(+)	(-)	-	CG12920	-1.3108	0	1.1808	0.1	-1.4163	0
1631786_at	CG10064	2B	0	(+)	(-)	-	CG10064	-1.3075	0	1.2461	0	-1.4443	0
1636487_at	CG7079	2B	0	(+)	(-)	-	CG7079	-1.29	0	-1.0258	0.76	-1.2711	0.03
1629689_at	CG14673	2B	0	(+)	(-)	-	CG14673	-1.2857	0	1.1092	0.14	-1.3561	0
1633866_at	CG3905	2B	0	(+)	(-)	Suppressor of zeste 2	Su(z)2	-1.2814	0	1.1654	0.01	-1.3834	0
1637162_at	CG12054	2B	0	(+)	(-)	-	CG12054	-1.275	0	1.0743	0.21	-1.3251	0
1629572_a_at	CG6953	2B	0	(+)	(-)	fat-spondin	fat-spondin	-1.2719	0	1.1766	0.04	-1.3812	0
1630417_at	CG32295	2B	0	(+)	(-)	-	CG32295	-1.2707	0	-1.0361	0.5	-1.2434	0.01
1641022_a_at	CG6816	2B	0	(+)	(-)	Cytochrome P450-18a1	Cyp18a1	-1.2707	0	-1.0305	0.73	-1.2477	0.05
1635876_at	CG12688	2B	0	(+)	(-)	-	CG12688	-1.2548	0	1.0194	0.74	-1.2689	0.01
1638722_at	CG16807	2B	0	(+)	(-)	roquin	roq	-1.2523	0	1.0707	0.25	-1.3017	0
1627242_at	CG4533	2B	0	(+)	(-)	lethal (2) essential for life	l(2)efl	-1.2509	0.01	1.2136	0.04	-1.3828	0
1630003_at	CG12825	2B	0	(+)	(-)	-	CG12825	-1.2497	0	1.2018	0.02	-1.3757	0
1638037_a_at	CG31361	2B	0	(+)	(-)	dpr17	dpr17	-1.2415	0	1.0794	0.2	-1.2973	0
1634893_at	CG9042	2B	0	(+)	(-)	Glycerol 3 phosphate dehydrogenase	Gpdh	-1.2402	0	1.2547	0.01	-1.3944	0
1629247_at	CG2682	2B	0	(+)	(-)	d4	d4	-1.2389	0.01	1.0523	0.52	-1.2767	0.02
	30
Probe	SUBMITTED ID	SUBSET	JNK+ (W vs NW)	JNK- (W vs NW)	JNK+ vs JNK- (W)	NAME	SYMBOL	FC W	pval W	FC NW	pval NW	FC W - NW	pval W - NW
1636990_at	CG15110	1C	0	0	(+)	brother of tout-velu	botv	1.3639	0	-1.151	0.01	1.6064	0
1633304_at	CG1967	1C	0	0	(+)	p24-related-1	p24-1	1.5374	0	1.0974	0.14	1.4009	0.01
1639633_at	CG8272	1C	0	0	(+)	-	CG8272	1.7533	0	1.2612	0	1.3902	0
1631760_at	CG7768	1C	0	0	(+)	-	CG7768	1.7866	0	1.1923	0.03	1.4984	0
1629070_at	CG1208	1C	0	0	(+)	-	CG1208	2.062	0	1.1118	0.07	1.8546	0
1640687_at	CG13970	2C	0	0	(-)	-	CG13970	-1.546	0	1.0678	0.38	-1.5748	0
1624793_at	CG4371	2C	0	0	(-)	Glutathione S transferase D7	GstD7	-1.3745	0	-1.0006	0.99	-1.3741	0
1636643_at	CG6983	3C	(+)	(+)	(+)	-	CG6983	1.3116	0	-1.0644	0.37	1.402	0.01
1623571_a_at	CG9328	3C	(+)	(+)	(+)	-	CG9328	1.3169	0	-1.153	0.01	1.5547	0
1626985_a_at	CG7263	3C	(+)	(+)	(+)	Apoptosis inducing factor	AIF	1.3404	0	-1.0079	0.88	1.351	0.01
1629950_at	CG1785	3C	(+)	(+)	(+)	-	CG1785	1.3447	0	-1.1618	0.03	1.6043	0
1628099_at	CG6815	3C	(+)	(+)	(+)	belphegor	bor	1.3592	0	1.0068	0.91	1.3499	0.01
1625775_a_at	CG3954	3C	(+)	(+)	(+)	corkscrew	csw	1.3707	0	-1.0342	0.48	1.4193	0
1636994_at	CG14712	3C	(+)	(+)	(+)	-	CG14712	1.3798	0	-1.2296	0	1.7911	0
1623678_at	CG8470	3C	(+)	(+)	(+)	mitochondrial ribosomal protein S30	mRpS30	1.3833	0	1.0351	0.51	1.3364	0.01
1627293_at	CG14439	3C	(+)	(+)	(+)	-	CG14439	1.3884	0	-1.0128	0.82	1.4065	0
1636450_at	CG3960	3C	(+)	(+)	(+)	-	CG34417	1.3904	0	-1.0042	0.95	1.3962	0.01
1638235_at	CG10794	3C	(+)	(+)	(+)	Diptericin B	DptB	1.4225	0	1.0117	0.82	1.4062	0
1639305_a_at	CG8183	3C	(+)	(+)	(+)	Kinesin heavy chain 73	Khc-73	1.4392	0	-1.0093	0.86	1.4526	0
1637506_at	CG32758	3C	(+)	(+)	(+)	-	CG32758	1.449	0	1.0546	0.35	1.3739	0
1640817_at	CG32311	3C	(+)	(+)	(+)	zormin	zormin	1.4563	0	-1.0255	0.74	1.4944	0.01
1627550_a_at	CG33206	3C	(+)	(+)	(+)	Golgi microtubule-associated protein	Gmap	1.4726	0	1.0742	0.26	1.3709	0.01
1639287_at	CG9877	3C	(+)	(+)	(+)	-	CG9877	1.4869	0	-1.0611	0.24	1.5837	0
1637280_at	CG4861	3C	(+)	(+)	(+)	Lipophorin receptor 1	LpR1	1.4942	0	1.0047	0.94	1.4872	0
1628289_at	CG2988	3C	(+)	(+)	(+)	empty spiracles	ems	1.5125	0	-1.0304	0.6	1.56	0
1627191_a_at	CG15112	3C	(+)	(+)	(+)	enabled	ena	1.534	0	1.0931	0.1	1.4034	0
1640976_at	CG1515	3C	(+)	(+)	(+)	-	Ykt6	1.5452	0	1.0876	0.17	1.4208	0
1637489_at	CG6133	3C	(+)	(+)	(+)	NOP2-Sun domain family, member 2 ortholog	Nsun2	1.5472	0	-1.0483	0.34	1.6257	0
1641368_at	CG11628	3C	(+)	(+)	(+)	steppke	step	1.5764	0	1.1653	0.03	1.3528	0.01
1633081_at	CG14616	3C	(+)	(+)	(+)	lethal (1) G0196	l(1)G0196	1.585	0	-1.0364	0.55	1.6448	0
1637407_at	CG32243	3C	(+)	(+)	(+)	-	CG32243	1.6063	0	1.1593	0.01	1.3855	0
1630830_a_at	CG8327	3C	(+)	(+)	(+)	Spermidine Synthase	SpdS	1.6227	0	1.1195	0.05	1.4495	0
1640585_at	CG9487	3C	(+)	(+)	(+)	-	CG34398	1.6599	0	1.2277	0.02	1.3521	0.02
1640415_at	CG3860	3C	(+)	(+)	(+)	-	CG3860	1.667	0	1.2617	0	1.3213	0.01
1640746_at	CG18542	3C	(+)	(+)	(+)	-	CG18542	1.7023	0	1.1903	0.01	1.4302	0
1624779_at	CG32253	3C	(+)	(+)	(+)	-	CG11583	1.7436	0	1.1596	0.04	1.5036	0
1630639_at	CG5634	3C	(+)	(+)	(+)	distracted	dsd	1.9593	0	1.0443	0.44	1.8761	0
1637275_a_at	CG13335	3C	(+)	(+)	(+)	-	CG42807	2.0276	0	1.259	0.01	1.6105	0
1637060_a_at	CG7421	3C	(+)	(+)	(+)	Nopp140	Nopp140	2.2142	0	1.1189	0.05	1.979	0
1640736_at	CG7811	3C	(+)	(+)	(+)	black	b	3.1406	0	1.2282	0	2.5571	0
1626530_at	CG1878	3C	(+)	(+)	(+)	Cecropin B	CecB	3.6965	0	1.0913	0.21	3.3871	0
1637669_at	CG7442	4C	(+)	(+)	(-)	-	CG7442	-1.5825	0	-1.0017	0.98	-1.5818	0
1627275_at	CG9902	4C	(+)	(+)	(-)	-	CG9902	-1.3997	0	-1.1922	0	-1.2569	0
1636001_at	CG18186	4C	(+)	(+)	(-)	Oxpecker	Oxp	-1.3511	0	-1.1089	0.1	-1.2718	0.01
1623871_at	CG18563	4C	(+)	(+)	(-)	-	CG18563	-1.3292	0	1.1388	0.04	-1.4109	0
1638132_at	CG10184	4C	(+)	(+)	(-)	-	CG10184	-1.3136	0	-1.0115	0.87	-1.3056	0.01
1626165_at	CG42276	4C	(+)	(+)	(-)	Phosphodiesterase 9	Pde9	-1.2875	0	-1.0023	0.96	-1.2858	0
1639109_a_at	CG1411	4C	(+)	(+)	(-)	Collapsin Response Mediator Protein	CRMP	-1.2742	0	1.2709	0	-1.4289	0
1624060_at	CG9102	4C	(+)	(+)	(-)	bric a brac 2	bab2	-1.2561	0	1.0143	0.83	-1.2666	0.01
1631626_at	CG6137	4C	(+)	(+)	(-)	aubergine	aub	-1.2556	0	1.1123	0.21	-1.3307	0.01
1624123_at	CG13196	4C	(+)	(+)	(-)	-	CG13196	-1.2333	0.01	1.0295	0.73	-1.2553	0.03
1626221_at	CG44244	4C	(+)	(+)	(-)	Glycogenin	Glycogenin	-1.2325	0.01	1.1124	0.17	-1.3101	0.01
1631285_at	CG4690	4C	(+)	(+)	(-)	Tetraspanin 5D	Tsp5D	-1.2312	0	1.0524	0.44	-1.2695	0.01
1640375_at	CG4207	5C	(+)	(-)	(+)	bonsai	bonsai	1.3033	0	-1.1559	0.01	1.544	0
1628017_a_at	CG4916	5C	(+)	(-)	(+)	maternal expression at 31B	me31B	1.3071	0	-1.2206	0	1.677	0
1630900_at	CG12178	5C	(+)	(-)	(+)	Na[+]/H[+] hydrogen exchanger 1	Nhe1	1.3109	0	-1.0653	0.24	1.4024	0
1631161_at	CG3959	5C	(+)	(-)	(+)	pelota	pelo	1.3205	0	-1.2261	0	1.7063	0
1641676_at	CG4428	5C	(+)	(-)	(+)	Autophagy-specific gene 4	Atg4	1.3271	0	-1.1071	0.05	1.4864	0
1634000_a_at	CG1847	5C	(+)	(-)	(+)	-	CG1847	1.3293	0	-1.1995	0.01	1.6605	0
1639509_at	CG12396	5C	(+)	(-)	(+)	Nnp-1	Nnp-1	1.3326	0	-1.1525	0.02	1.5724	0
1629209_at	CG9286	5C	(+)	(-)	(+)	-	CG9286	1.3331	0	-1.1348	0.02	1.5409	0
1636291_at	CG9862	5C	(+)	(-)	(+)	Rae1	Rae1	1.3386	0	-1.1441	0.03	1.564	0
1624380_at	CG1359	5C	(+)	(-)	(+)	-	Bet5	1.3548	0	-1.0252	0.71	1.3899	0.01
1632318_at	CG12773	5C	(+)	(-)	(+)	-	CG12773	1.3562	0	-1.1157	0.04	1.5336	0
1641419_at	CG4740	5C	(+)	(-)	(+)	Cecropin A1	CecA1	1.3685	0	-1.1074	0.15	1.5332	0
1632894_at	CG12121	5C	(+)	(-)	(+)	-	CG12121	1.3688	0	-1.1046	0.05	1.5287	0
1630798_at	CG30077	5C	(+)	(-)	(+)	BLOC-1 subunit 1	blos1	1.376	0	-1.0099	0.86	1.3897	0
1624211_at	CG9005	5C	(+)	(-)	(+)	-	CG9005	1.3778	0	1.0114	0.88	1.3622	0.02
1633322_at	CG2972	5C	(+)	(-)	(+)	-	CG2972	1.3815	0	-1.1016	0.09	1.5377	0
1632280_at	CG2101	5C	(+)	(-)	(+)	mitochondrial ribosomal protein S35	mRpS35	1.3826	0	1.0401	0.48	1.3293	0.01
1628123_at	CG4332	5C	(+)	(-)	(+)	-	CG4332	1.3838	0	1.0356	0.5	1.3362	0.01
1639731_at	CG7785	5C	(+)	(-)	(+)	-	CG7785	1.3852	0	-1.0954	0.25	1.5313	0.01
1639219_at	CG6249	5C	(+)	(-)	(+)	Csl4	Csl4	1.4121	0	-1.114	0.09	1.5937	0
1629841_at	CG32418	5C	(+)	(-)	(+)	viriato	vito	1.4192	0	-1.1221	0.05	1.6165	0
1626300_at	CG17068	5C	(+)	(-)	(+)	-	CG17068	1.42	0	-1.0169	0.78	1.4444	0
1628216_at	CG5786	5C	(+)	(-)	(+)	peter pan	ppan	1.4246	0	-1.172	0.01	1.7205	0
1632429_at	CG5915	5C	(+)	(-)	(+)	Rab7	Rab7	1.4296	0	1.0514	0.32	1.3597	0
1630268_at	CG11781	5C	(+)	(-)	(+)	-	CG11781	1.4373	0	1.0499	0.49	1.3691	0.01
1631853_at	CG6610	5C	(+)	(-)	(+)	-	CG6610	1.4396	0	-1.1561	0.03	1.7059	0
1626370_at	CG31120	5C	(+)	(-)	(+)	-	CG44254	1.4487	0	1.044	0.49	1.3876	0.01
1639981_at	CG8396	5C	(+)	(-)	(+)	Single stranded-binding protein c31A	Ssb-c31a	1.453	0	-1.1432	0.03	1.6959	0
1634909_at	CG12975	5C	(+)	(-)	(+)	-	CG12975	1.4544	0	1.0091	0.89	1.4413	0
1636157_at	CG16912	5C	(+)	(-)	(+)	mitochondrial tyrosyl-tRNA synthetase	Aats-tyr-m	1.4612	0	-1.0901	0.14	1.606	0
1623499_at	CG12341	5C	(+)	(-)	(+)	-	CG12341	1.4636	0	1.028	0.67	1.4237	0.01
1630878_a_at	CG1750	5C	(+)	(-)	(+)	-	CG1750	1.4674	0	-1.2017	0.01	1.8382	0
1630877_a_at	CG8455	5C	(+)	(-)	(+)	Post-GPI attachment to proteins 5 ortholog	PGAP5	1.4746	0	-1.0572	0.33	1.564	0
1636868_at	CG14939	5C	(+)	(-)	(+)	Cyclin Y	CycY	1.4748	0	1.0193	0.72	1.447	0
1631585_a_at	CG12134	5C	(+)	(-)	(+)	-	CG12134	1.4796	0	-1.05	0.4	1.5574	0
1635751_at	CG32069	5C	(+)	(-)	(+)	-	CG32069	1.4818	0	1.0353	0.58	1.4312	0.01
1638126_at	CG8055	5C	(+)	(-)	(+)	shrub	shrb	1.4837	0	1.126	0.03	1.3177	0.01
1625528_at	CG17593	5C	(+)	(-)	(+)	-	CG17593	1.4907	0	-1.0523	0.43	1.5729	0
1640233_at	CG5174	5C	(+)	(-)	(+)	-	CG5174	1.4907	0	1.1041	0.07	1.3501	0
1623797_at	CG5969	5C	(+)	(-)	(+)	-	CG5969	1.4942	0	1.0981	0.19	1.3607	0.01
1630248_at	CG5346	5C	(+)	(-)	(+)	-	CG5346	1.4952	0	1.0627	0.32	1.4069	0.01
1635281_at	CG8237	5C	(+)	(-)	(+)	-	CG8237	1.4987	0	-1.0563	0.29	1.5882	0
1635186_at	CG11278	5C	(+)	(-)	(+)	Syntaxin 13	Syx13	1.5069	0	1.1381	0.06	1.3241	0.01
1638350_at	CG6712	5C	(+)	(-)	(+)	-	CG6712	1.5162	0	-1.0503	0.31	1.5966	0
1627131_at	CG12372	5C	(+)	(-)	(+)	spt4	spt4	1.527	0	-1.1506	0.01	1.7976	0
1636380_at	CG17559	5C	(+)	(-)	(+)	doughnut on 2	dnt	1.5426	0	-1.1673	0.02	1.8525	0
1636557_a_at	CG31170	5C	(+)	(-)	(+)	liquid facets-Related	lqfR	1.5502	0	-1.1571	0.01	1.8391	0
1632711_at	CG7864	5C	(+)	(-)	(+)	Peroxin 10	Pex10	1.5535	0	1.0787	0.19	1.4401	0
1625125_at	CG5599	5C	(+)	(-)	(+)	-	CG5599	1.5554	0	-1.2155	0.01	1.9826	0
1630824_a_at	CG33145	5C	(+)	(-)	(+)	-	CG33145	1.5569	0	-1.1664	0.03	1.8676	0
1638605_at	CG4495	5C	(+)	(-)	(+)	-	CG4495	1.5594	0	1.1906	0.01	1.3098	0.01
1628321_at	CG4788	5C	(+)	(-)	(+)	-	CG4788	1.5606	0	-1.2159	0	1.9903	0
1625875_at	CG10635	5C	(+)	(-)	(+)	-	CG10635	1.5704	0	1.131	0.08	1.3885	0.01
1637602_at	CG3810	5C	(+)	(-)	(+)	Edem1	Edem1	1.571	0	-1.076	0.15	1.7001	0
1629040_at	CG3476	5C	(+)	(-)	(+)	-	CG3476	1.5726	0	1.124	0.22	1.3992	0.03
1639034_at	CG7593	5C	(+)	(-)	(+)	-	CG7593	1.583	0	1.1634	0.07	1.3606	0.02
1631637_a_at	CG11567	5C	(+)	(-)	(+)	Cytochrome P450 reductase	Cpr	1.6015	0	1.0217	0.66	1.5675	0
1624183_a_at	CG6588	5C	(+)	(-)	(+)	Fasciclin 1	Fas1	1.6141	0	1.1394	0.03	1.4166	0
1628208_at	CG7603	5C	(+)	(-)	(+)	-	CG7603	1.6285	0	1.1316	0.12	1.4391	0.01
1633381_at	CG9060	5C	(+)	(-)	(+)	Zpr1	Zpr1	1.63	0	1.0798	0.21	1.5095	0
1625412_at	CG4769	5C	(+)	(-)	(+)	-	CG4769	1.6389	0	1.1326	0.04	1.4471	0
1632179_at	CG12117	5C	(+)	(-)	(+)	Sepiapterin reductase	Sptr	1.644	0	1.1924	0.01	1.3787	0
1626483_at	CG9206	5C	(+)	(-)	(+)	Glued	Gl	1.6458	0	1.2315	0.02	1.3364	0.02
1625432_at	CG12443	5C	(+)	(-)	(+)	thisbe	ths	1.6718	0	-1.1649	0.03	2.0018	0
1630083_at	CG8287	5C	(+)	(-)	(+)	Rab8	Rab8	1.706	0	-1.1706	0.01	2.0569	0
1627148_at	CG9020	5C	(+)	(-)	(+)	Arginyl-tRNA synthetase	Aats-arg	1.7108	0	1.0405	0.5	1.6442	0
1625995_a_at	CG12529	5C	(+)	(-)	(+)	Zwischenferment	Zw	1.7132	0	-1.0158	0.77	1.7406	0
1624690_at	CG6878	5C	(+)	(-)	(+)	-	CG6878	1.7158	0	-1.1476	0.01	2.013	0
1625414_at	CG9078	5C	(+)	(-)	(+)	infertile crescent	ifc	1.7185	0	1.0578	0.27	1.6246	0
1623402_at	CG10954	5C	(+)	(-)	(+)	Actin-related protein 2/3 complex, subunit 2	Arpc2	1.7255	0	1.1106	0.06	1.5536	0
1640528_at	CG5053	5C	(+)	(-)	(+)	-	RASSF8	1.7392	0	-1.1205	0.12	1.9776	0
1637469_at	CG33198	5C	(+)	(-)	(+)	presenilin enhancer	pen-2	1.7597	0	1.2796	0	1.3752	0
1631790_at	CG8578	5C	(+)	(-)	(+)	-	CG8578	1.793	0	1.1387	0.04	1.5747	0
1629097_at	CG4717	5C	(+)	(-)	(+)	knirps	kni	1.8109	0	1.1695	0.02	1.5485	0
1637650_at	CG4164	5C	(+)	(-)	(+)	-	CG4164	1.8533	0	1.0525	0.37	1.7609	0
1628865_at	CG1133	5C	(+)	(-)	(+)	odd paired	opa	1.8613	0	-1.0545	0.27	1.9685	0
1640523_at	CG3782	5C	(+)	(-)	(+)	mitochondrial ribosomal protein L28	mRpL28	1.8805	0	1.1611	0.02	1.6196	0
1639189_at	CG10255	5C	(+)	(-)	(+)	Lap1	Lap1	1.9614	0	1.0682	0.23	1.8362	0
1629318_at	CG17104	5C	(+)	(-)	(+)	-	CG17104	1.9913	0	1.1879	0.01	1.6764	0
1639094_at	CG10795	5C	(+)	(-)	(+)	-	CG10795	2.0061	0	1.0906	0.15	1.8395	0
1628652_at	CG2174	5C	(+)	(-)	(+)	Myosin 10A	Myo10A	2.0505	0	1.1386	0.07	1.8009	0
1633283_at	CG6764	5C	(+)	(-)	(-)	Ribosomal protein L24-like	RpL24-like	-1.2906	0	1.0283	0.57	-1.3101	0
1633204_a_at	CG10971	6C	(-)	(+)	(+)	Huntingtin interacting protein 1	Hip1	1.4698	0	1.0965	0.16	1.3404	0.01
1640223_a_at	CG7981	7C	(-)	(+)	(-)	terribly reduced optic lobes	trol	-1.7228	0	1.1289	0.04	-1.7545	0
1625687_at	CG10275	7C	(-)	(+)	(-)	kon-tiki	kon	-1.7154	0	-1.118	0.08	-1.6773	0
1625116_at	CG7981	7C	(-)	(+)	(-)	terribly reduced optic lobes	trol	-1.6906	0	1.0673	0.22	-1.7101	0
1631682_at	CG2956	7C	(-)	(+)	(-)	twist	twi	-1.6679	0	-1.1228	0.02	-1.6214	0
1630919_at	CG9614	7C	(-)	(+)	(-)	pipe	pip	-1.6653	0	-1.1813	0.04	-1.5912	0
1638198_at	CG12768	7C	(-)	(+)	(-)	-	CG12768	-1.6617	0	1.0728	0.45	-1.6846	0
1635125_a_at	CG6206	7C	(-)	(+)	(-)	Lysosomal alpha-mannosidase	LM408	-1.6347	0	-1.0393	0.57	-1.6198	0
1634250_at	CG10067	7C	(-)	(+)	(-)	Actin 57B	Act57B	-1.6195	0	-1.0846	0.15	-1.5843	0
1639042_at	CG6414	7C	(-)	(+)	(-)	-	CG6414	-1.5612	0	-1.0306	0.64	-1.5473	0
1627406_at	CG3009	7C	(-)	(+)	(-)	-	CG3009	-1.5444	0	-1.091	0.17	-1.4988	0
1623466_at	CG9097	7C	(-)	(+)	(-)	bric a brac 1	bab1	-1.5279	0	-1.0901	0.14	-1.4812	0
1637539_a_at	CG7449	7C	(-)	(+)	(-)	hibris	hbs	-1.521	0	-1.1398	0.02	-1.4431	0
1624885_at	CG32645	7C	(-)	(+)	(-)	-	CG32645	-1.5175	0	1.0353	0.62	-1.5339	0
1625349_at	CG15138	7C	(-)	(+)	(-)	beat-IIIc	beat-IIIc	-1.5059	0	-1.0419	0.67	-1.4843	0
1629733_at	CG11354	7C	(-)	(+)	(-)	-	Lim1	-1.5055	0	-1.2153	0	-1.3698	0
1625932_at	CG31868	7C	(-)	(+)	(-)	SAM-motif ubiquitously expressed punctatedly localized protein	Samuel	-1.4912	0	1.0794	0.14	-1.5286	0
1626470_at	CG10440	7C	(-)	(+)	(-)	-	CG10440	-1.4891	0	1.1006	0.07	-1.5358	0
1629207_at	CG6287	7C	(-)	(+)	(-)	-	CG6287	-1.4804	0	-1.0957	0.1	-1.4254	0
1641327_at	CG9416	7C	(-)	(+)	(-)	-	CG9416	-1.4803	0	-1.1563	0.02	-1.3841	0
1634259_at	CG9083	7C	(-)	(+)	(-)	-	CG9083	-1.4612	0	1.0135	0.88	-1.4683	0
1632864_at	CG13258	7C	(-)	(+)	(-)	-	CG13258	-1.456	0	1.1824	0.02	-1.5399	0
1627808_at	CG13011	7C	(-)	(+)	(-)	singles bar	sing	-1.4165	0	-1.1225	0.09	-1.335	0
1623743_at	CG3191	7C	(-)	(+)	(-)	-	CG3191	-1.4145	0	-1.0001	1	-1.4144	0
1640268_at	CG32491	7C	(-)	(+)	(-)	modifier of mdg4	mod(mdg4)	-1.4044	0	-1.1776	0.01	-1.2758	0
1625648_at	CG3868	7C	(-)	(+)	(-)	-	CG3868	-1.4024	0	1.1144	0.16	-1.4637	0
1632478_a_at	CG6622	7C	(-)	(+)	(-)	Protein C kinase 53E	Pkc53E	-1.3949	0	1.0974	0.31	-1.4486	0
1637504_at	CG17754	7C	(-)	(+)	(-)	-	CG17754	-1.3946	0	-1.1606	0.01	-1.2788	0
1627489_a_at	CG10433	7C	(-)	(+)	(-)	-	CG10433	-1.3775	0	1.176	0.01	-1.4707	0
1636161_at	CG3371	7C	(-)	(+)	(-)	earthbound 1	ebd1	-1.3763	0	-1.0049	0.95	-1.3732	0.01
1627636_at	CG14636	7C	(-)	(+)	(-)	-	CG14636	-1.3727	0	1.0626	0.26	-1.4097	0
1640221_at	CG10479	7C	(-)	(+)	(-)	-	CG10479	-1.3659	0	1.1114	0.08	-1.4295	0
1627465_at	CG11301	7C	(-)	(+)	(-)	Mesoderm-expressed 4	Mes4	-1.3648	0	-1.0425	0.41	-1.3366	0
1625972_at	CG31999	7C	(-)	(+)	(-)	-	CG31999	-1.3552	0	1.2231	0.01	-1.4728	0
1635444_at	CG32663	7C	(-)	(+)	(-)	rudhira	rudhira	-1.35	0	-1.02	0.72	-1.3367	0
1638821_a_at	CG31732	7C	(-)	(+)	(-)	yuri gagarin	yuri	-1.3468	0	1.0559	0.33	-1.3814	0
1636216_at	CG12932	7C	(-)	(+)	(-)	bruchpilot	brp	-1.3262	0	1.0515	0.43	-1.3592	0
1633334_at	CG15822	7C	(-)	(+)	(-)	-	CG15822	-1.3244	0	1.2164	0.01	-1.4446	0
1626255_at	CG13888	7C	(-)	(+)	(-)	Gustatory receptor 61a	Gr61a	-1.3234	0	-1.059	0.26	-1.281	0
1634071_at	CG12283	7C	(-)	(+)	(-)	kekkon-1	kek1	-1.3119	0	-1.0867	0.09	-1.2466	0
1628913_at	CG32365	7C	(-)	(+)	(-)	-	CG32365	-1.3113	0	-1.0116	0.84	-1.3032	0
1631921_at	CG14244	7C	(-)	(+)	(-)	-	CG14244	-1.3094	0	-1.0296	0.69	-1.2884	0.01
1624184_at	CG5423	7C	(-)	(+)	(-)	robo3	robo3	-1.2928	0	-1.0627	0.29	-1.2455	0.01
1636009_at	CG12910	7C	(-)	(+)	(-)	-	CG12910	-1.2927	0	1.0514	0.39	-1.3273	0
1628758_at	CG1774	7C	(-)	(+)	(-)	-	CG1774	-1.2916	0	-1.0481	0.42	-1.2558	0.01
1626089_at	CG43225	7C	(-)	(+)	(-)	axotactin	axo	-1.2884	0	1.043	0.42	-1.3177	0
1629911_at	CG3222	7C	(-)	(+)	(-)	-	CG3222	-1.2856	0	-1.0685	0.34	-1.2331	0.03
1627058_at	CG12892	7C	(-)	(+)	(-)	Caf1-105	Caf1-105	-1.2776	0	1.0313	0.72	-1.2995	0.02
1632345_at	CG8353	7C	(-)	(+)	(-)	-	CG8353	-1.2718	0	1.0183	0.74	-1.2849	0
1624204_at	CG4483	7C	(-)	(+)	(-)	-	CG4483	-1.2665	0	-1.038	0.48	-1.2374	0.01
1641408_at	CG42394	7C	(-)	(+)	(-)	-	CG42394	-1.2564	0	-1.0077	0.88	-1.2507	0
1636154_at	CG30090	7C	(-)	(+)	(-)	-	CG30090	-1.2481	0	1.2072	0.02	-1.3772	0
1638514_a_at	-	7C	(-)	(+)	(-)	-	-	-1.2388	0	1.0066	0.9	-1.2438	0.01
1635088_at	CG1444	7C	(-)	(+)	(-)	-	CG1444	-1.2356	0	1.1089	0.12	-1.3107	0
1624762_at	CG14254	7C	(-)	(+)	(-)	TweedleC	TwdlC	-1.2313	0	1.0364	0.54	-1.2583	0.01
1628710_at	CG7809	8C	(-)	(-)	(+)	Grasp65	Grasp65	1.3018	0	-1.0049	0.93	1.3082	0.01
1632580_at	CG12765	8C	(-)	(-)	(+)	fates-shifted	fsd	1.3134	0	-1.1595	0.02	1.5626	0
1638593_a_at	CG2286	8C	(-)	(-)	(+)	NADH:ubiquinone reductase 75kD subunit precursor	ND75	1.3215	0	-1.042	0.41	1.3795	0
1638397_at	CG11388	8C	(-)	(-)	(+)	-	CG11388	1.3244	0	-1.0092	0.86	1.3367	0.01
1639279_a_at	CG9378	8C	(-)	(-)	(+)	mitochondrial ribosomal protein L47	mRpL47	1.3312	0	-1.0288	0.68	1.3707	0.01
1625511_at	CG9322	8C	(-)	(-)	(+)	-	CG34383	1.345	0	-1.0149	0.76	1.3654	0
1639123_at	CG4882	8C	(-)	(-)	(+)	-	CG4882	1.3497	0	-1.0719	0.2	1.4543	0
1625974_at	CG4201	8C	(-)	(-)	(+)	immune response deficient 5	ird5	1.3508	0	-1.2007	0	1.69	0
1628482_at	CG12156	8C	(-)	(-)	(+)	Rab39	Rab39	1.3576	0	-1.0796	0.16	1.4751	0
1637032_at	CG14517	8C	(-)	(-)	(+)	beta4GalNAcTB	beta4GalNAcTB	1.3598	0	-1.0543	0.29	1.4378	0
1628281_at	CG4083	8C	(-)	(-)	(+)	Mo25	Mo25	1.3646	0	1.0481	0.38	1.302	0.01
1641157_at	CG1888	8C	(-)	(-)	(+)	-	CG1888	1.366	0	-1.078	0.15	1.4815	0
1637513_at	CG11275	8C	(-)	(-)	(+)	-	CG11275	1.3663	0	-1.1009	0.06	1.5196	0
1639585_a_at	CG6343	8C	(-)	(-)	(+)	NADH:ubiquinone reductase 42kD subunit precursor	ND42	1.3694	0	-1.0168	0.76	1.3928	0
1639788_at	CG8210	8C	(-)	(-)	(+)	Vacuolar H[+] ATPase 14kD subunit 1	Vha14-1	1.3795	0	-1.092	0.07	1.5193	0
1624051_at	CG13850	8C	(-)	(-)	(+)	-	CG13850	1.4085	0	1.0004	0.99	1.4079	0
1628299_at	CG5339	8C	(-)	(-)	(+)	-	CG5339	1.4149	0	-1.1042	0.06	1.5795	0
1627824_at	CG33635	8C	(-)	(-)	(+)	-	CG33635	1.423	0	1.059	0.33	1.3438	0.01
1640024_at	CG7598	8C	(-)	(-)	(+)	-	CG7598	1.4496	0	-1.0671	0.26	1.5539	0
1627220_at	CG3944	8C	(-)	(-)	(+)	NADH:ubiquinone reductase 23kD subunit precursor	ND23	1.4545	0	-1.0183	0.72	1.4817	0
1630414_at	CG13603	8C	(-)	(-)	(+)	-	CG13603	1.4551	0	1.106	0.09	1.3156	0.01
1634374_at	CG33138	8C	(-)	(-)	(+)	1,4-Alpha-Glucan Branching Enzyme	AGBE	1.456	0	-1.0691	0.18	1.5642	0
1639954_at	CG6094	8C	(-)	(-)	(+)	-	CG6094	1.4562	0	1.1129	0.11	1.3085	0.02
1629705_at	CG6084	8C	(-)	(-)	(+)	-	CG6084	1.4785	0	-1.1275	0.02	1.6946	0
1634013_at	CG13880	8C	(-)	(-)	(+)	mitochondrial ribosomal protein L17	mRpL17	1.4789	0	1.1279	0.14	1.3112	0.04
1633973_at	CG8764	8C	(-)	(-)	(+)	oxen	ox	1.4824	0	-1.1701	0.02	1.7863	0
1641058_at	CG1319	8C	(-)	(-)	(+)	-	CG1319	1.4917	0	-1.0306	0.57	1.5388	0
1635483_at	CG16884	8C	(-)	(-)	(+)	-	CG16884	1.4936	0	1.0204	0.72	1.4638	0
1637352_a_at	CG18812	8C	(-)	(-)	(+)	-	CG18812	1.4977	0	-1.1355	0.03	1.7324	0
1634739_a_at	CG4001	8C	(-)	(-)	(+)	Phosphofructokinase	Pfk	1.4999	0	1.0794	0.15	1.3896	0
1639215_at	CG2675	8C	(-)	(-)	(+)	Csat	Csat	1.5178	0	1.0797	0.24	1.4058	0.01
1638113_at	CG8536	8C	(-)	(-)	(+)	beta4GalNAcTA	beta4GalNAcTA	1.5377	0	1.1328	0.05	1.3575	0.01
1624439_at	CG4169	8C	(-)	(-)	(+)	-	CG4169	1.581	0	1.1677	0.01	1.3539	0
1625806_at	CG6593	8C	(-)	(-)	(+)	Protein phosphatase 1alpha at 96A	Pp1alpha-96A	1.5828	0	-1.1668	0.01	1.8997	0
1633535_at	CG2934	8C	(-)	(-)	(+)	Vacuolar H[+] ATPase AC39 subunit 1	VhaAC39-1	1.5969	0	1.1894	0.01	1.3426	0
1624386_at	CG3889	8C	(-)	(-)	(+)	COP9 complex homolog subunit 1 b	CSN1b	1.6364	0	1.0297	0.57	1.5892	0
1625163_at	CG9943	8C	(-)	(-)	(+)	Surfeit 1	Surf1	1.6441	0	1.2536	0.02	1.3115	0.04
1639613_at	CG3722	8C	(-)	(-)	(+)	shotgun	shg	1.6602	0	1.2075	0.07	1.3749	0.04
1641435_at	CG1371	8C	(-)	(-)	(+)	-	CG1371	1.6953	0	1.2848	0	1.3195	0.01
1631307_at	CG11438	8C	(-)	(-)	(+)	-	CG11438	1.7075	0	1.0692	0.26	1.5971	0
1625532_at	CG12410	8C	(-)	(-)	(+)	crossveinless	cv	1.7076	0	1.2593	0.01	1.356	0.01
1629592_at	CG8931	8C	(-)	(-)	(+)	-	CG8931	1.74	0	-1.0579	0.33	1.8469	0
1635609_at	CG40294	8C	(-)	(-)	(+)	-	CG40294	1.7415	0	-1.0485	0.64	1.8302	0
1627257_at	CG4433	8C	(-)	(-)	(+)	-	CG4433	1.9111	0	-1.0029	0.96	1.9167	0
1623083_at	CG1698	8C	(-)	(-)	(+)	-	CG1698	1.9268	0	-1.1756	0.01	2.3373	0
1633083_at	CG10406	8C	(-)	(-)	(+)	mitochondrial ribosomal protein S33	mRpS33	1.9898	0	1.1471	0.24	1.7347	0.01
1628334_at	CG6099	9C	(-)	(-)	(-)	Enhancer of split m4, Bearded family member	E(spl)m4-BFM	-1.5216	0	-1.1741	0.07	-1.4207	0
1639746_at	CG7574	9C	(-)	(-)	(-)	bip1	bip1	-1.4522	0	-1.1284	0.02	-1.3715	0
1623980_at	CG15905	9C	(-)	(-)	(-)	-	CG15905	-1.3696	0	-1.1477	0.02	-1.2603	0.01
1626167_at	CG11125	9C	(-)	(-)	(-)	-	CG11125	-1.3689	0	-1.1785	0	-1.2317	0.01
1640181_at	CG13044	9C	(-)	(-)	(-)	-	CG13044	-1.3623	0	1.0528	0.32	-1.3943	0
1624070_at	CG3395	9C	(-)	(-)	(-)	Ribosomal protein S9	RpS9	-1.353	0	-1.1159	0.04	-1.2681	0
1625780_a_at	CG9812	9C	(-)	(-)	(-)	-	CG9812	-1.3466	0	1.2233	0	-1.4659	0
1625606_at	CG3396	9C	(-)	(-)	(-)	Ocho	Ocho	-1.3337	0	1.0473	0.4	-1.3638	0
1641055_at	CG4463	9C	(-)	(-)	(-)	Heat shock protein 23	Hsp23	-1.3224	0	1.0428	0.51	-1.3502	0
1633803_at	CG5165	9C	(-)	(-)	(-)	phosphoglucose mutase	Pgm	-1.3154	0	1.186	0.01	-1.4228	0
1639482_a_at	CG32549	9C	(-)	(-)	(-)	-	CG32549	-1.2577	0	1.0102	0.84	-1.2652	0
1635079_at	CG1550	9C	(-)	(-)	(-)	-	CG1550	-1.2517	0	1.0352	0.5	-1.2771	0
1641509_at	CG12964	9C	(-)	(-)	(-)	-	CG12964	-1.244	0	1.0009	0.99	-1.2447	0.01
1638763_at	CG42610	9C	(-)	(-)	(-)	Formin homology 2 domain containing ortholog	Fhos	-1.2363	0	-1.0039	0.94	-1.2333	0.01
