# Supplementary material for: Identification and Functional Analysis of Healing Regulators in Drosophila
Source: PLoS Genet. 2015 Feb 3;11(2):e1004965. doi: 10.1371/journal.pgen.1004965 (PMC4315591; doi:10.1371/journal.pgen.1004965)
Supplement: S5 Table — Expression changes subsets were defined for the upregulation (+), the downregulation (-) or the absence of changes in their level of expression (0) in three conditions: between JNK-positive cells when comparing wounded vs non-wounded discs [JNK+ (W vs NW)]; between JNK-negative cells when comparing wounded vs non-wounded discs [JNK- (W vs NW)]; between JNK-positive and negative cells in wounded discs [JNK+ vs JNK- (W)]; and between JNK-positive and negative cells in non-wounded discs [JNK+ vs JNK- (W)]. In this way it was possible to define 6 simple subsets depicting the autonomous up or downregulation of gene expression JNK-positive cells in the absence of any change in JNK-negative cells (Fig. 2G to 2L): 1) Genes that show higher upregulation in wounded discs than in non-wounded (13 genes). 2) Genes that show higher upregulation in non-wounded discs than in wounded (48 genes). 3) Genes that shows higher downregulation in wounded than in non-wounded (4 genes). 4) Genes that show higher downregulation in non-wounded than in wounded (18 genes). 5) Genes upregulated in wounded but downregulated in non-wounded discs (3 genes). 6) Genes downregulated in wounded but upregulated in non-wounded discs (9 genes). Further, six equivalent subsets (1B to 6B) (4, 80, 6, 34, 7 and 13 genes respectively) illustrate non-autonomous changes of gene expression in JNK-negative cells in the absence of any change in JNK-positive cells. Other complex subsets (from 1C to 15C) showing dual or reverse upregulation or downregulation in different cells (JNK-positive and negative) and in wound and non-wound discs are represented below. Genes and their expression values are represented as in S3 Table. (XLSX) [file pgen.1004965.s013.xlsx]

## Sheet: W NW D
Probe	SUBMITTED ID	SUBSET	JNK+ (W vs NW)	JNK- (W vs NW)	JNK+ vs JNK- (W)	JNK+ vs JNK- (NW)	NAME	SYMBOL	FC W	pval W	FC NW	pval NW	FC W - NW	pval W - NW
1634942_at	CG5114	1	(+)	0	(+)	(+)	-	CG5114	1.7166	0	1.3074	0	1.313	0.01
1641400_at	CG9170	1	(+)	0	(+)	(+)	-	CG9170	1.955	0	1.4623	0	1.3369	0.01
1630375_at	CG7635	1	(+)	0	(+)	(+)	Mec2	Mec2	1.991	0	1.5265	0	1.3043	0.02
1633682_a_at	CG32697	1	(+)	0	(+)	(+)	lethal (1) G0232	l(1)G0232	2.0115	0	1.4016	0	1.4352	0
1635537_at	CG9383	1	(+)	0	(+)	(+)	anti-silencing factor 1	asf1	2.0224	0	1.4483	0	1.3964	0.01
1631388_at	CG8432	1	(+)	0	(+)	(+)	Rab escort protein	Rep	2.0971	0	1.5874	0	1.3211	0.03
1641489_at	CG33169	1	(+)	0	(+)	(+)	-	CG33169	2.1726	0	1.6202	0	1.341	0.01
1626670_at	CG13744	1	(+)	0	(+)	(+)	-	CG13744	2.2111	0	1.5005	0	1.4736	0
1630530_at	CG9296	1	(+)	0	(+)	(+)	Prenyl-binding protein	PrBP	2.2519	0	1.3837	0	1.6275	0
1634906_at	CG4898	1	(+)	0	(+)	(+)	Tropomyosin 1	Tm1	2.2769	0	1.4983	0	1.5196	0
1641558_at	CG31005	1	(+)	0	(+)	(+)	qless	qless	2.3263	0	1.5069	0	1.5438	0
1631701_a_at	CG8502	1	(+)	0	(+)	(+)	Cuticular protein 49Ac	Cpr49Ac	2.8029	0	4.3827	0	-1.3605	0
1640901_at	CG6753	1	(+)	0	(+)	(+)	-	CG6753	3.4119	0	2.5725	0	1.3263	0.01
	13
1627645_at	CG9427	2	(-)	0	(+)	(+)	-	CG9427	1.315	0	2.3444	0	-1.4391	0
1627004_at	CG7632	2	(-)	0	(+)	(+)	-	CG7632	1.3223	0.01	1.8358	0	-1.2797	0.02
1639654_at	CG3603	2	(-)	0	(+)	(+)	-	CG3603	1.3586	0	2.0609	0	-1.3408	0
1632834_a_at	CG3948	2	(-)	0	(+)	(+)	zetaCOP	zetaCOP	1.3615	0	2.1557	0	-1.3684	0
1624595_a_at	CG4429	2	(-)	0	(+)	(+)	RNA-binding protein 2	Rbp2	1.3673	0	1.799	0	-1.24	0.01
1641675_at	CG11121	2	(-)	0	(+)	(+)	sine oculis	so	1.3833	0	2.2902	0	-1.396	0
1628990_at	CG10367	2	(-)	0	(+)	(+)	HMG Coenzyme A reductase	Hmgcr	1.3898	0	2.2037	0	-1.3693	0
1636037_at	CG31195	2	(-)	0	(+)	(+)	-	CG31195	1.4291	0	2.1309	0	-1.3294	0
1633503_at	CG12171	2	(-)	0	(+)	(+)	-	CG12171	1.438	0	3.352	0	-1.571	0
1635956_at	CG10089	2	(-)	0	(+)	(+)	-	CG10089	1.4442	0	3.2206	0	-1.5516	0
1634768_at	CG12009	2	(-)	0	(+)	(+)	-	CG12009	1.445	0	2.6547	0	-1.4557	0
1639520_at	CG1298	2	(-)	0	(+)	(+)	kune-kune	kune	1.4482	0	1.9679	0	-1.2641	0.01
1636333_a_at	CG17795	2	(-)	0	(+)	(+)	methuselah-like 2	mthl2	1.4577	0	2.7944	0	-1.4783	0
1636974_at	CG32146	2	(-)	0	(+)	(+)	dally-like	dlp	1.4773	0	1.9246	0	-1.2324	0.01
1633905_at	CG12740	2	(-)	0	(+)	(+)	Ribosomal protein L28	RpL28	1.4795	0	2.662	0	-1.4442	0
1634648_at	CG9077	2	(-)	0	(+)	(+)	Cuticular protein 47Ec	Cpr47Ec	1.5246	0	2.8628	0	-1.4674	0
1635764_at	CG14696	2	(-)	0	(+)	(+)	-	CG14696	1.5474	0	2.4932	0	-1.3794	0
1636131_at	CG17227	2	(-)	0	(+)	(+)	DNA ligase III	lig3	1.5613	0	2.8516	0	-1.4525	0
1636631_at	CG1139	2	(-)	0	(+)	(+)	-	CG1139	1.5846	0	2.65	0	-1.402	0
1632212_at	CG14401	2	(-)	0	(+)	(+)	-	CG14401	1.6412	0	4.5697	0	-1.6409	0
1623092_at	CG3440	2	(-)	0	(+)	(+)	Pupal cuticle protein	Pcp	1.6528	0	2.423	0	-1.3178	0
1623761_at	CG15347	2	(-)	0	(+)	(+)	-	CG15347	1.6541	0	2.1895	0	-1.2445	0.01
1629455_at	CG8925	2	(-)	0	(+)	(+)	-	CG8925	1.7033	0	2.8712	0	-1.4068	0.01
1631627_at	CG5335	2	(-)	0	(+)	(+)	-	CG5335	1.7227	0	3.6101	0	-1.5228	0
1627662_at	CG6644	2	(-)	0	(+)	(+)	UDP-glycosyltransferase 35a	Ugt35a	1.7868	0	3.1505	0	-1.4329	0
1622896_at	CG13848	2	(-)	0	(+)	(+)	prolonged depolarization afterpotential (PDA) is not apparent	pinta	1.8029	0	3.6241	0	-1.5025	0
1638852_at	CG10675	2	(-)	0	(+)	(+)	CHKov2	CHKov2	1.8214	0	3.0215	0	-1.3972	0
1630725_at	CG14572	2	(-)	0	(+)	(+)	-	CG14572	1.8365	0	3.3536	0	-1.4524	0
1638175_at	CG1424	2	(-)	0	(+)	(+)	misato	mst	2.0199	0	2.6833	0	-1.2472	0.01
1635283_at	CG31839	2	(-)	0	(+)	(+)	Nimrod B2	NimB2	2.042	0	2.8469	0	-1.2827	0.01
1629298_at	CG31280	2	(-)	0	(+)	(+)	Gustatory receptor 94a	Gr94a	2.0685	0	3.0884	0	-1.3302	0.01
1629346_at	CG1443	2	(-)	0	(+)	(+)	-	CG1443	2.2012	0	4.4348	0	-1.5037	0
1637376_at	CG30108	2	(-)	0	(+)	(+)	-	CG30108	2.2432	0	3.0358	0	-1.2611	0.01
1627720_at	CG14301	2	(-)	0	(+)	(+)	-	CG14301	2.3183	0	4.2744	0	-1.4576	0
1628052_at	CG10241	2	(-)	0	(+)	(+)	Cytochrome P450-6a17	Cyp6a17	2.3605	0	6.3966	0	-1.631	0
1625570_at	CG15008	2	(-)	0	(+)	(+)	Cuticular protein 64Ac	Cpr64Ac	2.5943	0	6.5396	0	-1.6033	0
1624074_at	CG11797	2	(-)	0	(+)	(+)	Odorant-binding protein 56a	Obp56a	2.6152	0	10.3591	0	-1.7475	0
1636000_at	CG13640	2	(-)	0	(+)	(+)	-	CG13640	3.2152	0	8.9284	0	-1.6399	0
1627135_at	CG4608	2	(-)	0	(+)	(+)	branchless	bnl	3.5742	0	8.4064	0	-1.5748	0
1640057_at	CG9192	2	(-)	0	(+)	(+)	-	CG9192	4.3633	0	6.5588	0	-1.3347	0
1634978_at	CG13117	2	(-)	0	(+)	(+)	-	CG13117	4.4186	0	8.0034	0	-1.4479	0
1633391_at	CG8913	2	(-)	0	(+)	(+)	Immune-regulated catalase	Irc	4.9564	0	14.2848	0	-1.653	0
1629747_at	CG8511	2	(-)	0	(+)	(+)	Cuticular protein 49Ag	Cpr49Ag	5.0069	0	13.5752	0	-1.6312	0
1629468_at	CG9372	2	(-)	0	(+)	(+)	-	CG9372	5.1365	0	10.1634	0	-1.4946	0
1638892_at	CG5397	2	(-)	0	(+)	(+)	-	CG5397	6.5834	0	8.9842	0	-1.2672	0
1626439_at	CG15353	2	(-)	0	(+)	(+)	-	CG15353	6.6791	0	15.3975	0	-1.5662	0
1638473_at	CG4386	2	(-)	0	(+)	(+)	-	CG4386	6.9482	0	12.1123	0	-1.4263	0
1627499_at	CG2016	2	(-)	0	(+)	(+)	-	CG2016	10.9646	0	18.2304	0	-1.3986	0
	48
1632070_at	CG4414	3	(-)	0	(-)	(-)	Ugt58Fa	Ugt58Fa	-1.7547	0	-1.507	0	-1.5025	0
1629347_at	CG12296	3	(-)	0	(-)	(-)	klumpfuss	klu	-1.5781	0	-1.4099	0	-1.285	0
1637838_at	CG31640	3	(-)	0	(-)	(-)	-	CG34380	-1.49	0	-1.2522	0	-1.318	0
1630621_at	CG15212	3	(-)	0	(-)	(-)	-	CG15212	-1.4899	0	-1.265	0	-1.3059	0
	4
1628275_at	CG9343	4	(+)	0	(-)	(-)	Trithorax-like	Trl	-1.4983	0	-1.6451	0	1.4134	0
1634083_at	CG8318	4	(+)	0	(-)	(-)	Neurofibromin 1	Nf1	-1.4514	0	-1.6695	0	1.66	0
1625642_at	CG11509	4	(+)	0	(-)	(-)	-	CG11509	-1.4203	0	-1.6447	0	1.6317	0
1639308_at	CG32491	4	(+)	0	(-)	(-)	modifier of mdg4	mod(mdg4)	-1.3493	0	-1.5084	0	1.3237	0.01
1632681_at	CG9656	4	(+)	0	(-)	(-)	grain	grn	-1.3437	0	-1.5801	0	1.5629	0
1634610_at	CR33963	4	(+)	0	(-)	(-)	-	CR33963	-1.3376	0	-1.5455	0	1.4575	0.01
1637163_at	CG7003	4	(+)	0	(-)	(-)	Msh6	Msh6	-1.3105	0	-1.4922	0	1.3579	0.01
1633152_at	CG32491	4	(+)	0	(-)	(-)	modifier of mdg4	mod(mdg4)	-1.3082	0	-1.6082	0	1.7659	0
1635691_at	CG11491	4	(+)	0	(-)	(-)	broad	br	-1.2922	0	-1.4852	0	1.3748	0
1640554_at	CG32491	4	(+)	0	(-)	(-)	modifier of mdg4	mod(mdg4)	-1.2904	0	-1.5701	0	1.6507	0
1625960_at	CG4491	4	(+)	0	(-)	(-)	no ocelli	noc	-1.2819	0	-1.5059	0	1.4534	0.01
1635037_at	CG4022	4	(+)	0	(-)	(-)	-	CG4022	-1.2694	0	-1.5057	0	1.4781	0
1627324_at	CG12052	4	(+)	0	(-)	(-)	longitudinals lacking	lola	-1.2659	0	-1.5337	0	1.5745	0
1632315_at	CG44836	4	(+)	0	(-)	(-)	-	CG44836	-1.2626	0	-1.478	0	1.4126	0.01
1628155_at	CG17046	4	(+)	0	(-)	(-)	klarsicht	klar	-1.2611	0	-1.4884	0	1.4444	0
1625819_at	CG44436	4	(+)	0	(-)	(-)	strawberry notch	sno	-1.2535	0	-1.5282	0	1.5824	0
1625680_a_at	CG5792	4	(+)	0	(-)	(-)	-	CG5792	-1.248	0	-1.4239	0	1.3053	0.01
1637705_at	CG3114	4	(+)	0	(-)	(-)	erect wing	ewg	-1.2399	0	-1.5302	0	1.6181	0
	18
1634931_at	CG6340	5	(+)	0	(+)	(-)	-	CG6340	1.3047	0	-1.3586	0	2.0342	0
1635951_at	CG7069	5	(+)	0	(+)	(-)	-	CG7069	1.3336	0	-1.4196	0	2.2978	0
1639984_at	CG5692	5	(+)	0	(+)	(-)	rapsynoid	raps	1.5967	0	-1.2844	0	2.2312	0
	3
1623596_at	CG12255	6	(-)	0	(-)	(+)	Cuticular protein 72Eb	Cpr72Eb	-1.6199	0	2.2119	0	-1.8282	0
1623714_at	CG8620	6	(-)	0	(-)	(+)	-	CG8620	-1.5969	0	8.651	0	-1.9534	0
1636944_at	CG2345	6	(-)	0	(-)	(+)	Ecdysone-dependent gene 84A	Edg84A	-1.5071	0	2.9223	0	-1.8313	0
1623635_at	CG14027	6	(-)	0	(-)	(+)	Turandot M	TotM	-1.4587	0	5.9115	0	-1.9084	0
1630670_at	CG1368	6	(-)	0	(-)	(+)	-	CG1368	-1.311	0	1.3679	0	-1.4963	0
1633305_at	CG18111	6	(-)	0	(-)	(+)	Odorant-binding protein 99a	Obp99a	-1.2656	0	1.4368	0	-1.4888	0
1627026_at	CG7673	6	(-)	0	(-)	(+)	Ecdysone-dependent gene 78E	Edg78E	-1.2639	0	1.6485	0	-1.5535	0
1635766_at	CG2637	6	(-)	0	(-)	(+)	Female sterile (2) Ketel	Fs(2)Ket	-1.2488	0	1.4249	0	-1.4728	0
1638033_at	CG6055	6	(-)	0	(-)	(+)	-	CG6055	-1.238	0	2.2178	0	-1.6564	0
	9
Probe	SUBMITTED ID	SUBSET	JNK+ (W vs NW)	JNK- (W vs NW)	JNK+ vs JNK- (W)	JNK+ vs JNK- (NW)	NAME	SYMBOL	FC W	pval W	FC NW	pval NW	FC W - NW	pval W - NW
1638864_at	CG17060	1B	0	(-)	(+)	(+)	Rab10	Rab10	1.9745	0	1.4451	0	1.3663	0
1623434_at	CG3702	1B	0	(-)	(+)	(+)	-	CG3702	2.0799	0	1.3463	0	1.5449	0
1626988_at	CG6805	1B	0	(-)	(+)	(+)	-	CG6805	2.5827	0	1.8779	0	1.3753	0.01
1624706_at	CG11819	1B	0	(-)	(+)	(+)	-	CG34349	4.0222	0	1.744	0	2.3062	0
	4
1623459_at	CG9453	2B	0	(+)	(+)	(+)	Serpin 42Da	Spn42Da	1.3008	0	1.9957	0	-1.3482	0
1635651_at	CG30195	2B	0	(+)	(+)	(+)	-	CG30195	1.3009	0	2.0796	0	-1.3744	0
1628402_a_at	CG3881	2B	0	(+)	(+)	(+)	GlcAT-S	GlcAT-S	1.3011	0	2.2614	0	-1.4247	0
1637463_a_at	CG1634	2B	0	(+)	(+)	(+)	Neuroglian	Nrg	1.3043	0	1.9071	0	-1.3161	0
1633647_at	CG8515	2B	0	(+)	(+)	(+)	Cuticular protein 49Ah	Cpr49Ah	1.306	0	11.8982	0	-1.8902	0
1626485_at	CG14728	2B	0	(+)	(+)	(+)	shadow	sad	1.3097	0.01	1.7716	0	-1.2607	0.03
1624450_at	CG6331	2B	0	(+)	(+)	(+)	Organic cation transporter	Orct	1.3098	0	2.581	0	-1.4925	0
1640342_at	CG6234	2B	0	(+)	(+)	(+)	-	CG6234	1.3172	0	2.0232	0	-1.349	0
1624468_a_at	CG10026	2B	0	(+)	(+)	(+)	-	CG10026	1.3429	0	3.1648	0	-1.5757	0
1639905_at	CG10655	2B	0	(+)	(+)	(+)	lethal (2) 37Bb	l(2)37Bb	1.3551	0	1.8075	0	-1.2503	0.02
1624891_at	CG13183	2B	0	(+)	(+)	(+)	-	CG13183	1.3564	0	2.0129	0	-1.3262	0
1628875_at	CG15860	2B	0	(+)	(+)	(+)	painless	pain	1.366	0	2.2072	0	-1.3811	0
1632886_at	CG13247	2B	0	(+)	(+)	(+)	-	CG13247	1.4338	0	2.7603	0	-1.4806	0
1628005_at	CG31666	2B	0	(+)	(+)	(+)	Chronologically inappropriate morphogenesis	chinmo	1.4507	0	2.1228	0	-1.3166	0
1637900_at	CG11852	2B	0	(+)	(+)	(+)	-	CG11852	1.4517	0	21.0103	0	-1.9309	0
1623415_at	CG6667	2B	0	(+)	(+)	(+)	dorsal	dl	1.4543	0	2.2878	0	-1.3643	0
1639248_at	CG15701	2B	0	(+)	(+)	(+)	-	CG15701	1.473	0	8.0456	0	-1.8169	0
1638610_at	CG7802	2B	0	(+)	(+)	(+)	neyo	neo	1.4846	0	5.1443	0	-1.7114	0
1626577_at	CG15556	2B	0	(+)	(+)	(+)	-	CG15556	1.4998	0	9.6131	0	-1.844	0
1634139_at	CG8587	2B	0	(+)	(+)	(+)	Cyp301a1	Cyp301a1	1.5143	0	5.9901	0	-1.7472	0
1625265_at	CG9119	2B	0	(+)	(+)	(+)	-	CG9119	1.5693	0	2.9991	0	-1.4767	0
1632958_a_at	CG15675	2B	0	(+)	(+)	(+)	-	CG42365	1.5859	0	2.2692	0	-1.3011	0
1624156_at	CG18578	2B	0	(+)	(+)	(+)	Ugt86Da	Ugt86Da	1.5886	0	2.4686	0	-1.3565	0
1638653_a_at	CG9932	2B	0	(+)	(+)	(+)	-	CG9932	1.5961	0	2.6657	0	-1.4012	0
1625362_at	CG2259	2B	0	(+)	(+)	(+)	Glutamate-cysteine ligase catalytic subunit	Gclc	1.6147	0	6.1903	0	-1.7392	0
1628251_at	CG33054	2B	0	(+)	(+)	(+)	-	CG33054	1.6752	0	2.5939	0	-1.3542	0
1624503_at	CG4786	2B	0	(+)	(+)	(+)	Reduction in Cnn dots 2	Rcd2	1.6772	0	2.9205	0	-1.4257	0
1639180_at	CG12505	2B	0	(+)	(+)	(+)	Activity-regulated cytoskeleton associated protein 1	Arc1	1.6979	0	8.912	0	-1.8095	0
1627822_at	CG2938	2B	0	(+)	(+)	(+)	-	CG2938	1.7232	0	2.2567	0	-1.2364	0.01
1623388_at	CG15861	2B	0	(+)	(+)	(+)	-	CG15861	1.7633	0	2.5375	0	-1.3051	0
1627354_at	CG5835	2B	0	(+)	(+)	(+)	-	CG5835	1.7757	0	2.3842	0	-1.2552	0.02
1633794_a_at	CG4710	2B	0	(+)	(+)	(+)	Pinocchio	Pino	1.7836	0	2.3922	0	-1.2544	0
1627183_at	CG14906	2B	0	(+)	(+)	(+)	-	CG14906	1.7882	0	2.9982	0	-1.4036	0
1634070_at	CG4101	2B	0	(+)	(+)	(+)	-	CG4101	1.7988	0	2.4357	0	-1.2615	0
1625369_at	CG10877	2B	0	(+)	(+)	(+)	-	CG10877	1.8453	0	2.6054	0	-1.2917	0
1627476_at	CG13691	2B	0	(+)	(+)	(+)	BBS8	BBS8	1.8454	0	2.7538	0	-1.3299	0
1639431_at	CG10808	2B	0	(+)	(+)	(+)	Synaptogyrin	Syngr	1.8626	0	2.9753	0	-1.374	0.01
1633516_at	CG31412	2B	0	(+)	(+)	(+)	-	CG34409	1.8659	0	3.8271	0	-1.5124	0
1624802_at	CG31686	2B	0	(+)	(+)	(+)	-	CG4267	1.8699	0	2.8096	0	-1.3344	0
1626052_at	CG1102	2B	0	(+)	(+)	(+)	Melanization Protease 1	MP1	1.8956	0	4.2813	0	-1.5572	0
1637658_at	CG6530	2B	0	(+)	(+)	(+)	methuselah-like 3	mthl3	1.9425	0	2.9494	0	-1.3414	0
1630171_at	CG6131	2B	0	(+)	(+)	(+)	Cuticular protein 97Ea	Cpr97Ea	1.9824	0	6.1452	0	-1.6774	0
1629546_at	CG7054	2B	0	(+)	(+)	(+)	-	CG7054	2.0007	0	5.5816	0	-1.6416	0
1629803_a_at	CG8095	2B	0	(+)	(+)	(+)	scab	scb	2.0415	0	5.0031	0	-1.5919	0
1639406_at	CG2374	2B	0	(+)	(+)	(+)	late bloomer	lbm	2.0634	0	4.018	0	-1.4865	0
1640658_at	CG10005	2B	0	(+)	(+)	(+)	-	CG10005	2.0832	0	4.9194	0	-1.5765	0
1629956_at	CG10098	2B	0	(+)	(+)	(+)	-	CG10098	2.1074	0	3.7316	0	-1.4353	0
1628226_at	CG8539	2B	0	(+)	(+)	(+)	-	CG8539	2.1858	0	3.6967	0	-1.4087	0
1634136_at	CG2157	2B	0	(+)	(+)	(+)	-	CG2157	2.2675	0	5.8101	0	-1.6097	0
1630430_a_at	CG30437	2B	0	(+)	(+)	(+)	laccase 2	laccase2	2.3145	0	3.5665	0	-1.3511	0
1624525_at	CG12998	2B	0	(+)	(+)	(+)	-	CG12998	2.3362	0	4.7495	0	-1.5081	0
1630724_at	CG1890	2B	0	(+)	(+)	(+)	-	CG1890	2.3977	0	3.6088	0	-1.3356	0
1630419_a_at	CG7300	2B	0	(+)	(+)	(+)	-	CG7300	2.461	0	3.7492	0	-1.3436	0
1626038_at	CG3874	2B	0	(+)	(+)	(+)	fringe connection	frc	2.4892	0	3.5514	0	-1.2991	0.01
1633232_at	CG18358	2B	0	(+)	(+)	(+)	-	CG18358	2.5499	0	3.9951	0	-1.3617	0
1637962_at	CG10076	2B	0	(+)	(+)	(+)	spire	spir	2.5808	0	3.6953	0	-1.3016	0.01
1627872_at	CG3770	2B	0	(+)	(+)	(+)	-	CG3770	2.5913	0	4.9598	0	-1.4775	0
1634195_at	CG11093	2B	0	(+)	(+)	(+)	fussel	fuss	2.6015	0	3.424	0	-1.2402	0.01
1624905_at	CG9000	2B	0	(+)	(+)	(+)	prenyl protease type I	ste24a	2.6338	0	3.7363	0	-1.2951	0
1630642_at	CG13780	2B	0	(+)	(+)	(+)	PDGF- and VEGF-related factor 2	Pvf2	2.6819	0	8.7989	0	-1.6952	0
1628689_at	CG17211	2B	0	(+)	(+)	(+)	-	CG17211	2.7623	0	4.3607	0	-1.3666	0
1627343_a_at	CG5535	2B	0	(+)	(+)	(+)	-	CG5535	3.0247	0	6.7368	0	-1.551	0
1624371_a_at	CG7356	2B	0	(+)	(+)	(+)	Transglutaminase	Tg	3.2936	0	5.7778	0	-1.43	0
1630570_at	CG13003	2B	0	(+)	(+)	(+)	-	CG13003	3.2983	0	8.7094	0	-1.6213	0
1640451_at	CG10863	2B	0	(+)	(+)	(+)	-	CG10863	3.4121	0	6.5936	0	-1.4825	0
1629396_a_at	CG8486	2B	0	(+)	(+)	(+)	Piezo	Piezo	3.5166	0	7.5319	0	-1.5331	0
1636040_at	CG10527	2B	0	(+)	(+)	(+)	-	CG10527	3.6075	0	12.7745	0	-1.7176	0
1626397_at	CG32019	2B	0	(+)	(+)	(+)	bent	bt	4.0555	0	6.2655	0	-1.3527	0.01
1625486_a_at	CG32042	2B	0	(+)	(+)	(+)	Peptidoglycan recognition protein LA	PGRP-LA	4.1222	0	6.5414	0	-1.3698	0
1628884_at	CG11709	2B	0	(+)	(+)	(+)	Peptidoglycan recognition protein SA	PGRP-SA	4.5381	0	8.9652	0	-1.4938	0
1628927_at	CG17914	2B	0	(+)	(+)	(+)	yellow-b	yellow-b	4.6647	0	14.0225	0	-1.6673	0
1635227_at	CG10160	2B	0	(+)	(+)	(+)	Ecdysone-inducible gene L3	ImpL3	4.6752	0	16.2905	0	-1.713	0
1631638_at	CG7103	2B	0	(+)	(+)	(+)	PDGF- and VEGF-related factor 1	Pvf1	4.8478	0	9.0432	0	-1.4639	0
1631730_at	CG12911	2B	0	(+)	(+)	(+)	-	CG12911	5.508	0	7.2438	0	-1.2396	0.03
1625761_a_at	CG4859	2B	0	(+)	(+)	(+)	Matrix metalloproteinase 1	Mmp1	6.4933	0	12.1547	0	-1.4658	0
1623612_at	CG7722	2B	0	(+)	(+)	(+)	Serpin 47C	Spn47C	6.8585	0	21.6594	0	-1.6833	0
1632204_at	CG4859	2B	0	(+)	(+)	(+)	Matrix metalloproteinase 1	Mmp1	8.0703	0	18.263	0	-1.5581	0
1638388_at	CG10559	2B	0	(+)	(+)	(+)	-	CG10559	8.45	0	18.678	0	-1.5476	0
1633795_a_at	CG17124	2B	0	(+)	(+)	(+)	-	CG17124	8.5939	0	19.6312	0	-1.5622	0
1628261_at	CG13067	2B	0	(+)	(+)	(+)	-	CG13067	15.609	0	36.2623	0	-1.5696	0
	80
1630252_at	CG8857	3B	0	(+)	(-)	(-)	Ribosomal protein S11	RpS11	-1.8205	0	-1.2506	0	-1.7605	0
1638400_at	CG8503	3B	0	(+)	(-)	(-)	-	CG8503	-1.8106	0	-1.5637	0	-1.5658	0
1633452_a_at	CG10844	3B	0	(+)	(-)	(-)	Ryanodine receptor	RyR	-1.7632	0	-1.5565	0	-1.466	0
1639106_at	CG14447	3B	0	(+)	(-)	(-)	Glutamate receptor binding protein	Grip	-1.6266	0	-1.4782	0	-1.2845	0
1637691_at	CG4570	3B	0	(+)	(-)	(-)	-	CG4570	-1.556	0	-1.2978	0	-1.3677	0
1625980_at	CG11835	3B	0	(+)	(-)	(-)	-	CG11835	-1.4921	0	-1.2318	0	-1.3389	0
	6
1634450_a_at	CG32922	4B	0	(-)	(-)	(-)	Skeletor	Skeletor	-1.6609	0	-1.7513	0	1.3631	0
1636608_at	CG32843	4B	0	(-)	(-)	(-)	Diuretic hormone 31 Receptor	Dh31-R	-1.6446	0	-1.7435	0	1.3854	0.04
1624957_a_at	CG4821	4B	0	(-)	(-)	(-)	Tequila	Tequila	-1.4027	0	-1.6556	0	1.7342	0
1622976_at	CG32491	4B	0	(-)	(-)	(-)	modifier of mdg4	mod(mdg4)	-1.3891	0	-1.6571	0	1.7817	0
1634011_at	CG8328	4B	0	(-)	(-)	(-)	Enhancer of split mdelta, helix-loop-helix	E(spl)mdelta-HLH	-1.3868	0	-1.7364	0	2.3263	0
1628766_at	CG4984	4B	0	(-)	(-)	(-)	-	CG4984	-1.3639	0	-1.6234	0	1.689	0
1623584_at	CG10473	4B	0	(-)	(-)	(-)	Acinus	Acn	-1.34	0	-1.5337	0	1.4152	0
1623701_at	CG30120	4B	0	(-)	(-)	(-)	-	CG30120	-1.3342	0	-1.6067	0	1.693	0
1628077_at	CG8639	4B	0	(-)	(-)	(-)	Cirl	Cirl	-1.3296	0	-1.5633	0	1.535	0
1630536_at	CG32491	4B	0	(-)	(-)	(-)	modifier of mdg4	mod(mdg4)	-1.3294	0	-1.491	0	1.3175	0.01
1631481_a_at	CG18783	4B	0	(-)	(-)	(-)	-	CG45075	-1.3235	0	-1.6085	0	1.7279	0
1629106_at	CG2233	4B	0	(-)	(-)	(-)	-	CG2233	-1.3229	0	-1.4918	0	1.3323	0.03
1628112_at	CG6057	4B	0	(-)	(-)	(-)	SMC1	SMC1	-1.3183	0	-1.4954	0	1.351	0
1626120_at	CG9266	4B	0	(-)	(-)	(-)	-	CG9266	-1.3135	0	-1.5192	0	1.4278	0
1638366_at	CG33232	4B	0	(-)	(-)	(-)	-	CG33232	-1.3126	0	-1.4785	0	1.3181	0.01
1629133_at	CG3815	4B	0	(-)	(-)	(-)	-	CG3815	-1.3095	0	-1.6231	0	1.8322	0
1625530_at	CG10462	4B	0	(-)	(-)	(-)	-	CG10462	-1.3093	0	-1.5785	0	1.6386	0
1627843_at	CG12253	4B	0	(-)	(-)	(-)	-	CG12253	-1.2929	0	-1.5452	0	1.5545	0
1625033_at	CG16791	4B	0	(-)	(-)	(-)	-	CG16791	-1.2883	0	-1.6111	0	1.83	0
1625207_at	CG32636	4B	0	(-)	(-)	(-)	-	CG32636	-1.2883	0	-1.4855	0	1.3835	0
1634691_a_at	CG30020	4B	0	(-)	(-)	(-)	-	CG30020	-1.2717	0	-1.4549	0	1.336	0.01
1633573_a_at	CG33488	4B	0	(-)	(-)	(-)	alternative testis transcripts open reading frame B	att-ORFB	-1.2707	0	-1.5189	0	1.516	0
1627850_at	CG3689	4B	0	(-)	(-)	(-)	-	CG3689	-1.2699	0	-1.4666	0	1.3688	0
1630553_at	CG5372	4B	0	(-)	(-)	(-)	Integrin alphaPS5 subunit	ItgalphaPS5	-1.2696	0	-1.5653	0	1.6802	0
1623072_at	CG7709	4B	0	(-)	(-)	(-)	Mucin 91C	Muc91C	-1.2568	0	-1.4498	0	1.3508	0.01
1626087_at	CG11895	4B	0	(-)	(-)	(-)	starry night	stan	-1.2558	0	-1.4758	0	1.4198	0
1636793_at	CG3466	4B	0	(-)	(-)	(-)	Cytochrome P450-4d2	Cyp4d2	-1.2524	0	-1.6878	0	2.3947	0
1639190_at	CG15002	4B	0	(-)	(-)	(-)	masquerade	mas	-1.2491	0	-1.4612	0	1.3938	0
1634106_at	CG11686	4B	0	(-)	(-)	(-)	-	CG11686	-1.2476	0	-1.5233	0	1.5781	0
1636569_a_at	CG11883	4B	0	(-)	(-)	(-)	-	CG11883	-1.2438	0	-1.6203	0	1.9916	0
1631356_at	CG33522	4B	0	(-)	(-)	(-)	-	scaf6	-1.24	0	-1.6275	0	2.0403	0
1635747_at	CG4252	4B	0	(-)	(-)	(-)	meiotic 41	mei-41	-1.2371	0	-1.5085	0	1.5521	0
1637710_at	CG12008	4B	0	(-)	(-)	(-)	karst	kst	-1.2362	0	-1.5238	0	1.6039	0
1634211_at	CG5912	4B	0	(-)	(-)	(-)	arrow	arr	-1.2346	0	-1.4564	0	1.4079	0
	34
1627664_a_at	CG11178	5B	0	(-)	(+)	(-)	-	CG11178	1.3342	0	-1.3367	0	2.0114	0
1641069_at	CG10703	5B	0	(-)	(+)	(-)	-	CG10703	1.3432	0	-1.3289	0	2.0014	0
1634866_at	CG4880	5B	0	(-)	(+)	(-)	-	CG4880	1.3639	0	-1.2381	0	1.7901	0
1637308_at	CG11417	5B	0	(-)	(+)	(-)	-	CG11417	1.3694	0	-1.3006	0	1.9579	0
1628190_at	CG6355	5B	0	(-)	(+)	(-)	-	fab1	1.4082	0	-1.5325	0	3.0122	0
1639963_at	CG1951	5B	0	(-)	(+)	(-)	-	CG1951	1.4183	0	-1.3211	0	2.089	0
1637827_at	CG32775	5B	0	(-)	(+)	(-)	GlcAT-I	GlcAT-I	1.4657	0	-1.3467	0	2.2435	0
	7
1633674_at	CG31150	6B	0	(+)	(-)	(+)	crossveinless d	cv-d	-1.603	0	1.3741	0.01	-1.7111	0
1628358_at	CG9214	6B	0	(+)	(-)	(+)	Tob	Tob	-1.4475	0	3.4319	0	-1.839	0
1630212_at	CG2065	6B	0	(+)	(-)	(+)	-	CG2065	-1.4112	0	2.4615	0	-1.7608	0
1624554_at	CG3703	6B	0	(+)	(-)	(+)	-	CG3703	-1.3789	0	1.3767	0	-1.5489	0
1630010_a_at	CG17077	6B	0	(+)	(-)	(+)	pointed	pnt	-1.3329	0	1.3794	0	-1.5164	0
1624408_at	CG18657	6B	0	(+)	(-)	(+)	Netrin-A	NetA	-1.3042	0	1.3723	0	-1.493	0
1629263_at	CG13699	6B	0	(+)	(-)	(+)	-	CG13699	-1.303	0	1.3135	0	-1.4693	0
1631714_a_at	CG17131	6B	0	(+)	(-)	(+)	trynity	tyn	-1.2993	0	1.6162	0	-1.5665	0
1623699_a_at	CG9218	6B	0	(+)	(-)	(+)	smooth	sm	-1.2938	0	2.5229	0	-1.7201	0
1630258_at	CG4181	6B	0	(+)	(-)	(+)	Glutathione S transferase D2	GstD2	-1.2829	0	2.2765	0	-1.685	0
1631795_at	CG2657	6B	0	(+)	(-)	(+)	Ionotropic receptor 21a	Ir21a	-1.2745	0	1.8135	0	-1.5999	0
1639478_at	CG5096	6B	0	(+)	(-)	(+)	-	CG5096	-1.2543	0.01	1.3219	0.01	-1.4359	0
	13
Probe	SUBMITTED ID	SUBSET	JNK+ (W vs NW)	JNK- (W vs NW)	JNK+ vs JNK- (W)	JNK+ vs JNK- (NW)	NAME	SYMBOL	FC W	pval W	FC NW	pval NW	FC W - NW	pval W - NW
1628604_at	CG5893	1C	0	0	(+)	(+)	Dichaete	D	2.0515	0	2.7889	0	-1.2644	0.01
1624971_at	CG5254	1C	0	0	(+)	(+)	-	CG5254	2.3419	0	1.6926	0	1.3837	0
1635512_at	CG11893	1C	0	0	(+)	(+)	-	CG11893	4.2766	0	8.8599	0	-1.5173	0
1624398_at	CG8630	1C	0	0	(+)	(+)	-	CG8630	9.1087	0	12.2875	0	-1.2587	0.01
1640348_at	CG5050	2C	0	0	(-)	(-)	-	CG5050	-1.6623	0	-1.462	0	-1.3722	0
1624009_at	CG34360	2C	0	0	(-)	(-)	-	Glut4EF	-1.2476	0.02	-1.4773	0	1.4396	0.04
1640478_at	CG31777	3C	(+)	(+)	(+)	(+)	-	CG31777	1.3025	0.01	1.9616	0	-1.336	0.01
1634350_at	CG3242	3C	(+)	(+)	(+)	(+)	sister of odd and bowl	sob	1.3102	0	1.8511	0	-1.2922	0
1628493_at	CG6173	3C	(+)	(+)	(+)	(+)	Kallmann syndrome 1 ortholog	Kal1	1.322	0	2.2133	0	-1.4027	0
1634658_a_at	CG8772	3C	(+)	(+)	(+)	(+)	-	CG42708	1.3319	0	2.9517	0	-1.5488	0
1627651_a_at	CG5248	3C	(+)	(+)	(+)	(+)	locomotion defects	loco	1.3354	0	1.743	0	-1.2339	0.01
1624837_at	CG7506	3C	(+)	(+)	(+)	(+)	-	CG7506	1.3377	0	2.1778	0	-1.3858	0
1628613_a_at	CG30492	3C	(+)	(+)	(+)	(+)	-	CG43341	1.3407	0	1.7705	0	-1.2427	0.02
1637703_a_at	CG15154	3C	(+)	(+)	(+)	(+)	Suppressor of cytokine signaling at 36E	Socs36E	1.348	0	1.8459	0	-1.2697	0
1629410_at	CG32572	3C	(+)	(+)	(+)	(+)	-	CG32572	1.3542	0	1.7705	0	-1.2351	0.01
1637144_a_at	CG1483	3C	(+)	(+)	(+)	(+)	Microtubule-associated protein 205	Map205	1.3554	0	2.0043	0	-1.3237	0
1640829_at	CG12075	3C	(+)	(+)	(+)	(+)	-	CG12075	1.3559	0	1.8043	0	-1.2485	0.01
1634421_at	CG8414	3C	(+)	(+)	(+)	(+)	-	CG8414	1.3566	0	1.8654	0	-1.2728	0.01
1622970_at	CG32384	3C	(+)	(+)	(+)	(+)	formin 3	form3	1.3632	0	1.8494	0	-1.2629	0
1638709_at	CG6829	3C	(+)	(+)	(+)	(+)	Apaf-1-related-killer	Ark	1.3704	0	2.0381	0	-1.3276	0
1636266_at	CG6367	3C	(+)	(+)	(+)	(+)	persephone	psh	1.3737	0	1.9555	0	-1.2975	0
1641412_at	CG31809	3C	(+)	(+)	(+)	(+)	-	CG31809	1.3759	0.02	2.2812	0	-1.3968	0.02
1624929_at	CG31710	3C	(+)	(+)	(+)	(+)	-	CG31710	1.3767	0	2.2938	0	-1.3998	0
1628075_at	CG14489	3C	(+)	(+)	(+)	(+)	olf186-M	olf186-M	1.3941	0	1.9055	0	-1.2684	0
1626801_at	CG10638	3C	(+)	(+)	(+)	(+)	-	CG10638	1.4018	0	2.442	0	-1.426	0
1626452_at	CG2121	3C	(+)	(+)	(+)	(+)	-	CG2121	1.4226	0	2.9224	0	-1.5132	0
1624259_at	CG32040	3C	(+)	(+)	(+)	(+)	-	CG32040	1.4336	0	3.6673	0	-1.6091	0
1640775_a_at	CG18466	3C	(+)	(+)	(+)	(+)	NAD-dependent methylenetetrahydrofolate dehydrogenase	Nmdmc	1.4395	0	2.5337	0	-1.4318	0
1633059_at	CG6357	3C	(+)	(+)	(+)	(+)	-	CG6357	1.4493	0	4.9268	0	-1.7058	0
1623325_at	CG6847	3C	(+)	(+)	(+)	(+)	-	CG6847	1.4968	0	2.0548	0	-1.2716	0
1641221_at	CG4362	3C	(+)	(+)	(+)	(+)	-	CG4362	1.522	0	3.08	0	-1.5058	0
1623268_a_at	CG33005	3C	(+)	(+)	(+)	(+)	-	CG33786	1.5252	0	2.2414	0	-1.3195	0
1633834_at	CG9701	3C	(+)	(+)	(+)	(+)	-	CG9701	1.5311	0	2.489	0	-1.3848	0
1637046_at	CG8799	3C	(+)	(+)	(+)	(+)	lethal (2) 03659	l(2)03659	1.5721	0	2.2058	0	-1.2873	0
1636886_at	CG3158	3C	(+)	(+)	(+)	(+)	spindle E	spn-E	1.5849	0.01	2.9836	0	-1.4688	0.01
1627995_at	CG16840	3C	(+)	(+)	(+)	(+)	Arginine methyltransferase 8	Art8	1.6102	0	2.7397	0	-1.4123	0
1626910_at	CG15282	3C	(+)	(+)	(+)	(+)	-	CG15282	1.6145	0	4.9197	0	-1.6718	0
1636843_a_at	CG10512	3C	(+)	(+)	(+)	(+)	-	CG10512	1.6274	0	2.8986	0	-1.4386	0
1640845_at	CG10581	3C	(+)	(+)	(+)	(+)	-	CG10581	1.6299	0	2.1679	0	-1.2481	0.01
1636149_at	CG31705	3C	(+)	(+)	(+)	(+)	-	CG31705	1.6646	0	5.3827	0	-1.6907	0
1632636_at	CG2145	3C	(+)	(+)	(+)	(+)	-	CG2145	1.6922	0	2.3191	0	-1.2703	0
1627253_at	CG33122	3C	(+)	(+)	(+)	(+)	cutlet	cutlet	1.7202	0	2.2919	0	-1.2494	0.03
1626851_at	CG9460	3C	(+)	(+)	(+)	(+)	Serpin 42De	Spn42De	1.7656	0	2.8532	0	-1.3812	0
1631173_at	CG5560	3C	(+)	(+)	(+)	(+)	doppelganger von brummer	dob	1.791	0	1.3578	0	1.319	0.02
1629121_at	CG10337	3C	(+)	(+)	(+)	(+)	-	CG10337	1.7968	0	3.7752	0	-1.524	0
1623503_at	CG5518	3C	(+)	(+)	(+)	(+)	slamdance	sda	1.8104	0	2.7102	0	-1.332	0
1638554_at	CG4115	3C	(+)	(+)	(+)	(+)	-	CG4115	1.8184	0	5.3902	0	-1.6626	0
1633870_at	CG9436	3C	(+)	(+)	(+)	(+)	-	CG9436	1.8336	0	2.7613	0	-1.336	0
1633363_at	CG6428	3C	(+)	(+)	(+)	(+)	-	CG6428	1.8417	0	1.3953	0	1.3199	0.01
1630100_at	CG31607	3C	(+)	(+)	(+)	(+)	-	CG43394	1.8581	0	2.9914	0	-1.3788	0
1639671_at	CG12919	3C	(+)	(+)	(+)	(+)	eiger	egr	1.9264	0	3.8225	0	-1.496	0
1640978_at	CG14567	3C	(+)	(+)	(+)	(+)	-	CG14567	1.9337	0	3.0523	0	-1.3665	0
1628835_at	CG14534	3C	(+)	(+)	(+)	(+)	TweedleE	TwdlE	1.9465	0	3.8292	0	-1.4917	0
1634767_at	CG6126	3C	(+)	(+)	(+)	(+)	-	CG6126	1.9564	0	4.2912	0	-1.5441	0
1636668_at	CG9972	3C	(+)	(+)	(+)	(+)	spatzle 5	spz5	2.011	0	1.479	0	1.3597	0.01
1629922_at	CG11409	3C	(+)	(+)	(+)	(+)	-	CG11409	2.0186	0	2.832	0	-1.2872	0
1627073_a_at	CG10126	3C	(+)	(+)	(+)	(+)	-	CG10126	2.0306	0	5.9514	0	-1.6588	0
1633145_at	CG4437	3C	(+)	(+)	(+)	(+)	Peptidoglycan recognition protein LF	PGRP-LF	2.0401	0	4.1417	0	-1.5074	0
1635630_a_at	CG10076	3C	(+)	(+)	(+)	(+)	spire	spir	2.0493	0	4.5673	0	-1.5513	0
1631308_at	CG10737	3C	(+)	(+)	(+)	(+)	-	CG10737	2.0695	0	3.7814	0	-1.4527	0
1626326_at	CG31436	3C	(+)	(+)	(+)	(+)	-	CG31436	2.0966	0	6.9527	0	-1.6985	0
1626220_at	CG3448	3C	(+)	(+)	(+)	(+)	-	CG3448	2.0993	0	5.1181	0	-1.5898	0
1626079_a_at	CG2201	3C	(+)	(+)	(+)	(+)	-	CG2201	2.1446	0	4.9223	0	-1.5643	0
1627958_at	CG30269	3C	(+)	(+)	(+)	(+)	-	CG30269	2.1555	0	2.8043	0	-1.2314	0.01
1623160_at	CG4859	3C	(+)	(+)	(+)	(+)	Matrix metalloproteinase 1	Mmp1	2.2179	0	3.0337	0	-1.2689	0
1639592_at	CG3624	3C	(+)	(+)	(+)	(+)	babos	babos	2.2248	0	3.6515	0	-1.3907	0
1639823_at	CG3331	3C	(+)	(+)	(+)	(+)	ebony	e	2.2266	0	1.4106	0	1.5784	0
1640324_at	CG5730	3C	(+)	(+)	(+)	(+)	Annexin B9	AnxB9	2.3304	0	3.1197	0	-1.253	0.01
1636059_at	CG9689	3C	(+)	(+)	(+)	(+)	-	CG9689	2.3824	0	3.3668	0	-1.2924	0
1641527_at	CG4576	3C	(+)	(+)	(+)	(+)	-	CG4576	2.4224	0	3.2846	0	-1.2625	0
1633946_at	CG31955	3C	(+)	(+)	(+)	(+)	-	CG31955	2.461	0	6.5341	0	-1.6234	0
1640675_at	CG34165	3C	(+)	(+)	(+)	(+)	-	CG34165	2.5086	0	4.5158	0	-1.4445	0
1636953_a_at	CG32171	3C	(+)	(+)	(+)	(+)	Limpet	Lmpt	2.5321	0	1.4256	0	1.7761	0
1624017_at	CG8956	3C	(+)	(+)	(+)	(+)	Adenosylhomocysteinase 89E	Ahcy89E	2.5384	0	4.3099	0	-1.411	0
1640386_at	CG7225	3C	(+)	(+)	(+)	(+)	windbeutel	wbl	2.6034	0	4.6339	0	-1.4382	0
1625405_at	CG4182	3C	(+)	(+)	(+)	(+)	yellow-c	yellow-c	2.6463	0	4.166	0	-1.3648	0
1638354_at	CG12007	3C	(+)	(+)	(+)	(+)	-	CG12007	2.6958	0	1.959	0	1.3761	0
1631843_at	CG6749	3C	(+)	(+)	(+)	(+)	-	CG6749	2.7228	0	4.4862	0	-1.3931	0
1624937_at	CG12288	3C	(+)	(+)	(+)	(+)	-	CG12288	2.7556	0	1.5625	0	1.7636	0
1631764_a_at	CG30115	3C	(+)	(+)	(+)	(+)	Guanine nucleotide exchange factor in mesoderm	GEFmeso	2.7623	0	4.366	0	-1.3673	0
1634788_at	CG4872	3C	(+)	(+)	(+)	(+)	-	CG4872	2.7994	0	4.4637	0	-1.3728	0
1623352_at	CG7016	3C	(+)	(+)	(+)	(+)	-	CG7016	2.8316	0	1.7173	0	1.6489	0
1632067_at	CG7915	3C	(+)	(+)	(+)	(+)	Ectoderm-expressed 4	Ect4	2.8346	0	1.8089	0	1.567	0
1629473_at	CG6027	3C	(+)	(+)	(+)	(+)	center divider	cdi	2.9134	0	4.4232	0	-1.3414	0.01
1630067_a_at	CG7052	3C	(+)	(+)	(+)	(+)	Thioester-containing protein 2	Tep2	2.9649	0	7.3537	0	-1.5968	0
1629015_a_at	CG14622	3C	(+)	(+)	(+)	(+)	Dishevelled Associated Activator of Morphogenesis	DAAM	3.0259	0	7.1698	0	-1.578	0
1625559_a_at	CG30217	3C	(+)	(+)	(+)	(+)	-	CG43325	3.053	0	4.2139	0	-1.2755	0.02
1641633_at	CG15544	3C	(+)	(+)	(+)	(+)	-	CG15544	3.1725	0	4.2822	0	-1.2591	0.01
1627472_at	CG9579	3C	(+)	(+)	(+)	(+)	Annexin B10	AnxB10	3.4681	0	7.9468	0	-1.5636	0
1624069_at	CG7296	3C	(+)	(+)	(+)	(+)	-	CG7296	3.6578	0	2.1912	0	1.6693	0
1640075_a_at	CG3424	3C	(+)	(+)	(+)	(+)	pathetic	path	3.8038	0	11.416	0	-1.6668	0
1641068_a_at	CG6134	3C	(+)	(+)	(+)	(+)	spatzle	spz	3.9208	0	5.9959	0	-1.3461	0
1641598_at	CG8805	3C	(+)	(+)	(+)	(+)	wunen-2	wun2	4.1654	0	9.6587	0	-1.5687	0
1633162_at	CG13532	3C	(+)	(+)	(+)	(+)	-	CG13532	4.2809	0	2.031	0	2.1078	0
1627582_a_at	CG30035	3C	(+)	(+)	(+)	(+)	Trehalose transporter 1-1	Tret1-1	4.3143	0	2.5759	0	1.6749	0
1633112_at	CG4322	3C	(+)	(+)	(+)	(+)	moody	moody	4.416	0	18.1522	0	-1.7567	0
1640363_a_at	CG6330	3C	(+)	(+)	(+)	(+)	-	CG6330	4.4592	0	9.3252	0	-1.5218	0
1637753_at	CG14748	3C	(+)	(+)	(+)	(+)	-	CG42326	4.9136	0	3.3674	0	1.4591	0
1634525_at	CG7738	3C	(+)	(+)	(+)	(+)	-	CG7738	5.1001	0	2.8916	0	1.7637	0
1640465_at	CG17124	3C	(+)	(+)	(+)	(+)	-	CG17124	5.1758	0	14.2381	0	-1.6365	0
1636759_at	CG8303	3C	(+)	(+)	(+)	(+)	-	CG8303	5.5589	0	11.4777	0	-1.5157	0
1633039_at	CG5646	3C	(+)	(+)	(+)	(+)	-	CG5646	5.7574	0	17.9079	0	-1.6785	0
1635073_at	CG17108	3C	(+)	(+)	(+)	(+)	-	CG17108	11.0874	0	4.0267	0	2.7535	0
1626908_at	CG8066	3C	(+)	(+)	(+)	(+)	-	CG8066	11.6937	0	18.0808	0	-1.3533	0
1634546_at	CG11527	3C	(+)	(+)	(+)	(+)	Tiggrin	Tig	16.8925	0	41.4142	0	-1.5921	0
1625124_at	CG10146	4C	(+)	(+)	(+)	(-)	Attacin-A	AttA	1.8229	0	-1.3104	0	2.6433	0
1631292_at	CG42338	4C	(+)	(+)	(+)	(-)	Tenascin accessory	Ten-a	1.8757	0	-1.2344	0.04	2.4499	0
1639535_at	CG3254	5C	(+)	(+)	(-)	(+)	polypeptide GalNAc transferase 2	pgant2	-1.4501	0	1.3329	0	-1.5875	0
1624441_at	CG18389	5C	(+)	(+)	(-)	(+)	Ecdysone-induced protein 93F	Eip93F	-1.3551	0	3.3075	0	-1.805	0
1627844_at	CG2060	5C	(+)	(+)	(-)	(+)	Cytochrome P450-4e2	Cyp4e2	-1.2438	0	2.5204	0	-1.7	0
1632932_a_at	CG33171	6C	(+)	(+)	(-)	(-)	multiplexin	mp	-1.8106	0	-1.5383	0	-1.5897	0
1624889_a_at	CG3920	6C	(+)	(+)	(-)	(-)	Regulator of eph expression	Reph	-1.5848	0	-1.3963	0	-1.3122	0
1632529_at	CG31247	6C	(+)	(+)	(-)	(-)	tincar	tinc	-1.551	0	-1.3846	0	-1.2705	0.01
1624241_at	CG18506	6C	(+)	(+)	(-)	(-)	Na channel protein 60E	NaCP60E	-1.4432	0	-1.2549	0.01	-1.2527	0.04
1640758_at	CG32613	6C	(+)	(+)	(-)	(-)	-	CG32613	-1.4287	0	-1.2428	0	-1.2456	0.01
1630524_at	CG17759	6C	(+)	(+)	(-)	(-)	G protein alpha q subunit	Galphaq	-1.3676	0	-1.5676	0	1.4627	0
1640799_at	CG11094	6C	(+)	(+)	(-)	(-)	doublesex	dsx	-1.2996	0	-1.498	0	1.3953	0.01
1635278_at	CG4972	7C	(+)	(-)	(+)	(+)	-	CG4972	1.9172	0	1.4012	0	1.3683	0
1635260_at	CG6521	7C	(+)	(-)	(+)	(+)	Signal transducing adaptor molecule	Stam	2.0501	0	1.5087	0	1.3589	0
1631456_at	CG6812	7C	(+)	(-)	(+)	(+)	-	CG6812	2.1683	0	1.359	0	1.5955	0
1633387_at	CG32513	7C	(+)	(-)	(+)	(+)	bves	bves	2.1879	0	1.3771	0	1.5888	0
1633968_at	CG5993	7C	(+)	(-)	(+)	(+)	outstretched	os	3.1901	0	2.3669	0	1.3478	0.01
1625321_a_at	CG7549	7C	(+)	(-)	(+)	(+)	mind the gap	mtg	3.3882	0	1.904	0	1.7796	0
1637256_at	CG34349	7C	(+)	(-)	(+)	(+)	-	CG34349	3.6055	0	1.7753	0	2.031	0
1639811_at	CG10632	8C	(+)	(-)	(+)	(-)	sosondowah	sowah	1.3016	0	-1.3921	0	2.1412	0
1635476_at	CG9752	8C	(+)	(-)	(+)	(-)	-	CG9752	1.3045	0	-1.3303	0	1.9478	0
1635089_at	CG8253	8C	(+)	(-)	(+)	(-)	tungus	tun	1.3086	0	-1.3962	0	2.1673	0
1633680_at	CG12818	8C	(+)	(-)	(+)	(-)	-	CG12818	1.3133	0	-1.2634	0	1.7829	0
1626940_at	CG2910	8C	(+)	(-)	(+)	(-)	spenito	nito	1.3139	0	-1.5821	0	3.1441	0
1633605_at	CG14100	8C	(+)	(-)	(+)	(-)	-	CG14100	1.3185	0.01	-1.2661	0	1.7965	0
1624326_at	CG9414	8C	(+)	(-)	(+)	(-)	DNA fragmentation factor-related protein 4	Drep-4	1.3206	0	-1.3661	0	2.0834	0
1624747_at	CG3181	8C	(+)	(-)	(+)	(-)	Ts	Ts	1.3264	0	-1.3092	0	1.92	0
1638256_at	CG32578	8C	(+)	(-)	(+)	(-)	Gpi1	Gpi1	1.3275	0	-1.2589	0	1.7913	0
1638779_at	CG8961	8C	(+)	(-)	(+)	(-)	teflon	tef	1.3379	0	-1.5075	0	2.7163	0
1627129_at	CG8472	8C	(+)	(-)	(+)	(-)	Calmodulin	Cam	1.3464	0	-1.2432	0	1.779	0
1632704_at	CG4663	8C	(+)	(-)	(+)	(-)	Peroxin 13	Pex13	1.355	0	-1.2524	0	1.8126	0
1640577_a_at	CG4966	8C	(+)	(-)	(+)	(-)	Hermansky-Pudlak Syndrome 4 ortholog	HPS4	1.3787	0	-1.5296	0	2.931	0
1628930_at	CG14485	8C	(+)	(-)	(+)	(-)	swi2	swi2	1.3803	0	-1.3013	0	1.9754	0
1624994_at	CG8171	8C	(+)	(-)	(+)	(-)	double parked	dup	1.42	0	-1.2375	0	1.8623	0
1639171_at	CG14048	8C	(+)	(-)	(+)	(-)	mitochondrial ribosomal protein L14	mRpL14	1.4205	0	-1.3213	0	2.0928	0
1631946_at	CG7173	8C	(+)	(-)	(+)	(-)	-	CG7173	1.4218	0	-1.3059	0	2.0483	0
1624271_at	CG11808	8C	(+)	(-)	(+)	(-)	-	CG11808	1.4336	0	-1.3454	0	2.1902	0
1640713_at	CG5569	8C	(+)	(-)	(+)	(-)	-	CG5569	1.4475	0	-1.2769	0	2.0018	0
1637607_at	CG8027	8C	(+)	(-)	(+)	(-)	-	CG8027	1.4539	0	-1.3694	0	2.3056	0
1631475_at	CG7629	8C	(+)	(-)	(+)	(-)	Attacin-D	AttD	1.4613	0	-1.6329	0	3.9802	0
1636192_at	CG18178	8C	(+)	(-)	(+)	(-)	-	CG18178	1.5044	0	-1.3921	0	2.4748	0
1639302_at	CG5645	8C	(+)	(-)	(+)	(-)	-	CG5645	1.6411	0	-1.3474	0	2.5148	0
1627830_at	CG1058	8C	(+)	(-)	(+)	(-)	ripped pocket	rpk	1.7084	0	-1.5597	0	3.8801	0
1636742_at	CG30418	8C	(+)	(-)	(+)	(-)	nord	nord	1.9483	0	-1.2746	0	2.686	0
1633526_at	CG8404	9C	(+)	(-)	(-)	(-)	Sox box protein 15	Sox15	-1.7218	0	-1.9424	0	4.8267	0
1639798_at	CG10601	9C	(+)	(-)	(-)	(-)	mirror	mirr	-1.4982	0	-1.8025	0	2.5401	0
1633399_at	CG12240	9C	(+)	(-)	(-)	(-)	-	CG42568	-1.4377	0	-1.6575	0	1.6416	0
1628651_a_at	CG8318	9C	(+)	(-)	(-)	(-)	Neurofibromin 1	Nf1	-1.4367	0	-1.5714	0	1.3143	0.01
1632672_at	CG8434	9C	(+)	(-)	(-)	(-)	lambik	lbk	-1.412	0	-1.5711	0	1.3708	0
1631059_at	CG1954	9C	(+)	(-)	(-)	(-)	Protein C kinase 98E	Pkc98E	-1.4006	0	-1.6059	0	1.5211	0
1635804_at	CG2910	9C	(+)	(-)	(-)	(-)	spenito	nito	-1.3932	0	-1.6546	0	1.7565	0
1638022_at	CG7971	9C	(+)	(-)	(-)	(-)	-	CG7971	-1.3818	0	-1.5756	0	1.4567	0
1631027_at	CG10571	9C	(+)	(-)	(-)	(-)	araucan	ara	-1.3798	0	-1.6597	0	1.8226	0
1627953_at	CG32491	9C	(+)	(-)	(-)	(-)	modifier of mdg4	mod(mdg4)	-1.3775	0	-1.5788	0	1.4782	0
1640760_at	CG17838	9C	(+)	(-)	(-)	(-)	Syncrip	Syp	-1.3771	0	-1.7512	0	2.504	0
1624175_at	CG10605	9C	(+)	(-)	(-)	(-)	caupolican	caup	-1.3749	0	-1.7369	0	2.3756	0
1631500_at	CG32491	9C	(+)	(-)	(-)	(-)	modifier of mdg4	mod(mdg4)	-1.371	0	-1.652	0	1.8074	0
1636669_at	CG3725	9C	(+)	(-)	(-)	(-)	Calcium ATPase at 60A	Ca-P60A	-1.3636	0	-1.6858	0	2.0255	0
1624924_at	CG31182	9C	(+)	(-)	(-)	(-)	-	CG31182	-1.3594	0	-1.6042	0	1.6185	0
1636182_a_at	CG10948	9C	(+)	(-)	(-)	(-)	-	CG10948	-1.342	0	-1.6236	0	1.748	0
1641137_at	CG1897	9C	(+)	(-)	(-)	(-)	Drop	Dr	-1.3413	0	-1.7949	0	3.2123	0
1625340_at	CG4211	9C	(+)	(-)	(-)	(-)	no on or off transient A	nonA	-1.3321	0	-1.6398	0	1.8544	0
1639636_at	CG1869	9C	(+)	(-)	(-)	(-)	Cht7	Cht7	-1.3284	0	-1.5011	0	1.346	0.01
1637665_at	CG31367	9C	(+)	(-)	(-)	(-)	-	CG42724	-1.322	0	-1.4795	0	1.3025	0.01
1623742_at	CG4813	9C	(+)	(-)	(-)	(-)	-	CG4813	-1.305	0	-1.5201	0	1.4482	0
1639764_at	CG30020	9C	(+)	(-)	(-)	(-)	-	CG30020	-1.3001	0	-1.5024	0	1.4066	0.01
1622912_at	CG6492	9C	(+)	(-)	(-)	(-)	Ucp4A	Ucp4A	-1.2885	0	-1.46	0	1.3175	0.02
1627637_at	CG42840	9C	(+)	(-)	(-)	(-)	dachs	d	-1.2864	0	-1.4905	0	1.4007	0
1634020_at	CG12218	9C	(+)	(-)	(-)	(-)	mei-P26	mei-P26	-1.2842	0	-1.5219	0	1.4971	0
1632753_a_at	CG3980	9C	(+)	(-)	(-)	(-)	-	Cep97	-1.2817	0	-1.5591	0	1.6292	0
1640262_at	CG44240	9C	(+)	(-)	(-)	(-)	Transient receptor potential cation channel, subfamily M ortholog	Trpm	-1.2808	0	-1.574	0	1.6884	0
1629072_at	CG3019	9C	(+)	(-)	(-)	(-)	suppressor of white-apricot	su(w[a])	-1.2794	0	-1.4985	0	1.437	0
1634563_at	CG3764	9C	(+)	(-)	(-)	(-)	-	CG3764	-1.2777	0	-1.5879	0	1.7529	0
1639555_at	CG17724	9C	(+)	(-)	(-)	(-)	-	CG17724	-1.2774	0	-1.4713	0	1.3668	0
1641593_at	CG33969	9C	(+)	(-)	(-)	(-)	-	CG33969	-1.2747	0	-1.6401	0	2.0155	0
1635382_at	CG1725	9C	(+)	(-)	(-)	(-)	discs large 1	dlg1	-1.2735	0	-1.636	0	1.9956	0
1627432_at	CG6041	9C	(+)	(-)	(-)	(-)	-	CG6041	-1.2731	0	-1.5648	0	1.6703	0
1635771_a_at	CG45186	9C	(+)	(-)	(-)	(-)	-	CG45186	-1.2713	0	-1.5825	0	1.7455	0
1635165_a_at	CG12090	9C	(+)	(-)	(-)	(-)	-	CG12090	-1.2679	0	-1.5357	0	1.5768	0
1629438_at	CG33522	9C	(+)	(-)	(-)	(-)	-	scaf6	-1.2548	0	-1.7104	0	2.573	0
1628924_a_at	CG13567	9C	(+)	(-)	(-)	(-)	Not11	Not11	-1.2539	0	-1.4894	0	1.4614	0
1639803_at	CG5151	9C	(+)	(-)	(-)	(-)	-	CG5151	-1.2537	0	-1.4738	0	1.4184	0
1631009_at	CG4976	9C	(+)	(-)	(-)	(-)	Mes-4	Mes-4	-1.2528	0	-1.4738	0	1.42	0.01
1634003_at	CG32685	9C	(+)	(-)	(-)	(-)	-	ZAP3	-1.2485	0	-1.4512	0	1.3695	0
1638041_at	CG32491	9C	(+)	(-)	(-)	(-)	modifier of mdg4	mod(mdg4)	-1.2469	0	-1.668	0	2.2683	0
1639787_at	CG6791	9C	(+)	(-)	(-)	(-)	-	CG6791	-1.2455	0	-1.4231	0	1.308	0.01
1638931_at	CG10228	9C	(+)	(-)	(-)	(-)	Inverse regulator a	Inr-a	-1.2443	0	-1.53	0	1.608	0
1635427_a_at	CG31043	9C	(+)	(-)	(-)	(-)	GUK-holder	gukh	-1.2404	0	-1.4223	0	1.3147	0.01
1639006_at	CG32491	9C	(+)	(-)	(-)	(-)	modifier of mdg4	mod(mdg4)	-1.2402	0	-1.4365	0	1.3483	0.01
1628423_at	CG3274	9C	(+)	(-)	(-)	(-)	Brahma associated protein 170kD	Bap170	-1.2363	0	-1.4533	0	1.3969	0
1635205_at	CG10267	9C	(+)	(-)	(-)	(-)	Zinc-finger protein	Zif	-1.2335	0	-1.4734	0	1.4555	0
1631548_at	CG30196	10C	(-)	(+)	(+)	(+)	-	CG30196	1.3003	0	2.6935	0	-1.5173	0
1632328_at	CG32209	10C	(-)	(+)	(+)	(+)	serpentine	serp	1.3007	0	2.6114	0	-1.5019	0
1637601_at	CG7739	10C	(-)	(+)	(+)	(+)	-	CG7739	1.3016	0	1.7015	0	-1.235	0.01
1628796_at	CG6353	10C	(-)	(+)	(+)	(+)	-	CG6353	1.303	0	2.0604	0	-1.3676	0
1624732_at	CG17527	10C	(-)	(+)	(+)	(+)	Glutathione S transferase E5	GstE5	1.3115	0	5.1767	0	-1.7467	0
1638166_at	CG13628	10C	(-)	(+)	(+)	(+)	Rpb10	Rpb10	1.3141	0	1.9022	0	-1.3092	0
1632187_at	CG9646	10C	(-)	(+)	(+)	(+)	-	CG9646	1.3153	0	2.3726	0	-1.4456	0
1626965_at	CG31743	10C	(-)	(+)	(+)	(+)	-	CG31743	1.3426	0	2.1177	0	-1.366	0
1635109_at	CG5888	10C	(-)	(+)	(+)	(+)	-	CG5888	1.349	0	2.4514	0	-1.4497	0
1625577_at	CG32540	10C	(-)	(+)	(+)	(+)	Cholecystokinin-like receptor at 17D3	CCKLR-17D3	1.3636	0	3.0693	0	-1.5557	0
1637336_at	CG5377	10C	(-)	(+)	(+)	(+)	-	CG5377	1.3707	0	1.9316	0	-1.2903	0
1627583_at	CG15213	10C	(-)	(+)	(+)	(+)	-	CG15213	1.3755	0	10.9434	0	-1.8743	0
1624135_at	CG1898	10C	(-)	(+)	(+)	(+)	HBS1	HBS1	1.3774	0	2.4881	0	-1.4464	0
1630958_at	CG4108	10C	(-)	(+)	(+)	(+)	Chmp1	Chmp1	1.3791	0	1.8486	0	-1.254	0.02
1634671_a_at	CG40386	10C	(-)	(+)	(+)	(+)	-	CG40386	1.399	0	2.1211	0	-1.3404	0.01
1639790_at	CG7655	10C	(-)	(+)	(+)	(+)	-	CG7655	1.4041	0	2.6083	0	-1.4617	0
1637249_at	CG10721	10C	(-)	(+)	(+)	(+)	-	CG10721	1.4064	0	2.091	0	-1.3274	0
1626196_at	CG5809	10C	(-)	(+)	(+)	(+)	calcium-binding protein 1	CaBP1	1.4165	0	1.9121	0	-1.2592	0
1637383_at	CG11168	10C	(-)	(+)	(+)	(+)	-	CG11168	1.4313	0	2.0238	0	-1.2928	0
1632565_at	CG6046	10C	(-)	(+)	(+)	(+)	Bicoid interacting protein 1	Bin1	1.4349	0	3.3046	0	-1.5658	0
1631776_at	CG11968	10C	(-)	(+)	(+)	(+)	Ras-related GTP binding A/B ortholog (H. sapiens)	RagA-B	1.4414	0	1.8854	0	-1.2355	0.01
1639897_at	CG3091	10C	(-)	(+)	(+)	(+)	-	CG3091	1.443	0	1.9877	0	-1.2741	0.01
1633622_at	CG3008	10C	(-)	(+)	(+)	(+)	-	CG3008	1.4431	0	2.5685	0	-1.4382	0
1641242_at	CG6658	10C	(-)	(+)	(+)	(+)	Ugt86Di	Ugt86Di	1.4575	0	3.4636	0	-1.5792	0
1634019_at	CG2064	10C	(-)	(+)	(+)	(+)	-	CG2064	1.4671	0	9.9138	0	-1.852	0
1623256_at	CG5164	10C	(-)	(+)	(+)	(+)	Glutathione S transferase E1	GstE1	1.4672	0	2.978	0	-1.5073	0
1637110_at	CG3618	10C	(-)	(+)	(+)	(+)	-	CG3618	1.4705	0	1.96	0	-1.2497	0
1622908_a_at	CG10962	10C	(-)	(+)	(+)	(+)	-	CG10962	1.496	0	2.4988	0	-1.4013	0
1623986_at	CG15046	10C	(-)	(+)	(+)	(+)	-	CG15046	1.5063	0	3.1916	0	-1.5281	0
1640390_at	CG3649	10C	(-)	(+)	(+)	(+)	-	CG3649	1.5083	0	3.8755	0	-1.6108	0
1625633_a_at	CG32031	10C	(-)	(+)	(+)	(+)	Arginine kinase	Argk	1.5161	0	3.65	0	-1.5846	0
1636997_at	CG18528	10C	(-)	(+)	(+)	(+)	-	CG18528	1.5165	0	2.8085	0	-1.46	0
1636605_at	CG2816	10C	(-)	(+)	(+)	(+)	-	CG2816	1.5302	0	2.1699	0	-1.2948	0
1633498_at	CG7188	10C	(-)	(+)	(+)	(+)	Bax Inhibitor-1	BI-1	1.5363	0	3.4577	0	-1.5557	0
1624617_at	CG1665	10C	(-)	(+)	(+)	(+)	-	CG1665	1.5429	0	2.117	0	-1.2712	0.02
1624033_at	CG7727	10C	(-)	(+)	(+)	(+)	beta amyloid protein precursor-like	Appl	1.5959	0	4.9146	0	-1.6753	0
1636653_at	CG1857	10C	(-)	(+)	(+)	(+)	necrotic	nec	1.5987	0	4.2967	0	-1.6279	0
1625616_at	CG14566	10C	(-)	(+)	(+)	(+)	-	CG14566	1.6484	0	4.9092	0	-1.6642	0
1635363_a_at	CG31363	10C	(-)	(+)	(+)	(+)	Jupiter	Jupiter	1.6521	0	4.1602	0	-1.6029	0
1633584_at	CG17843	10C	(-)	(+)	(+)	(+)	-	CG17843	1.6889	0	8.0858	0	-1.7911	0
1632021_at	CG10245	10C	(-)	(+)	(+)	(+)	Cyp6a20	Cyp6a20	1.6933	0	3.8443	0	-1.5595	0
1635701_at	CG4381	10C	(-)	(+)	(+)	(+)	Glutathione S transferase D3	GstD3	1.7215	0	6.2055	0	-1.7226	0
1629614_at	CG31549	10C	(-)	(+)	(+)	(+)	-	CG31549	1.7267	0	3.869	0	-1.5537	0
1631493_at	CG1548	10C	(-)	(+)	(+)	(+)	cathD	cathD	1.7592	0	4.1346	0	-1.5745	0
1630593_at	CG33126	10C	(-)	(+)	(+)	(+)	Neural Lazarillo	NLaz	1.7908	0	2.9911	0	-1.4013	0
1627478_at	CG1141	10C	(-)	(+)	(+)	(+)	-	CG33232	1.7937	0	2.4737	0	-1.2749	0
1624393_at	CG2759	10C	(-)	(+)	(+)	(+)	white	w	1.7961	0	2.829	0	-1.3651	0
1633313_at	CG18768	10C	(-)	(+)	(+)	(+)	Ankyrin 2	Ank2	1.8124	0	4.8277	0	-1.6246	0
1640202_at	CG4475	10C	(-)	(+)	(+)	(+)	Imaginal disc growth factor 2	Idgf2	1.833	0	3.8588	0	-1.525	0
1639621_at	CG10916	10C	(-)	(+)	(+)	(+)	-	CG10916	1.8336	0	3.7125	0	-1.5061	0
1631783_at	CG4267	10C	(-)	(+)	(+)	(+)	-	CG4267	1.8459	0	3.4171	0	-1.4598	0
1626248_at	CG18547	10C	(-)	(+)	(+)	(+)	-	CG18547	1.8521	0	8.446	0	-1.7807	0
1630802_at	CG12800	10C	(-)	(+)	(+)	(+)	Cyp6d4	Cyp6d4	1.8639	0	6.3319	0	-1.7056	0
1633487_at	CG30109	10C	(-)	(+)	(+)	(+)	-	CG30109	1.8682	0	3.3847	0	-1.448	0
1625443_a_at	CG33054	10C	(-)	(+)	(+)	(+)	-	CG33054	1.8695	0	4.0477	0	-1.5381	0
1629120_at	CG32682	10C	(-)	(+)	(+)	(+)	alpha Mannosidase I	alpha-Man-I	1.8788	0	4.798	0	-1.6084	0
1625334_at	CG7291	10C	(-)	(+)	(+)	(+)	Niemann-Pick type C-2a	Npc2a	1.9088	0	5.3718	0	-1.6447	0
1639704_at	CG14695	10C	(-)	(+)	(+)	(+)	-	CG14695	1.9189	0	5.0392	0	-1.6192	0
1641607_at	CG8091	10C	(-)	(+)	(+)	(+)	Nedd2-like caspase	Nc	1.9317	0	3.1523	0	-1.3872	0
1640857_at	CG10208	10C	(-)	(+)	(+)	(+)	-	CG10208	1.9483	0	3.3995	0	-1.4269	0
1640070_a_at	CG12070	10C	(-)	(+)	(+)	(+)	Saposin-related	Sap-r	1.9753	0	3.037	0	-1.3496	0
1636382_at	CG17574	10C	(-)	(+)	(+)	(+)	-	CG17574	2.0046	0	3.842	0	-1.4782	0
1626417_at	CG18140	10C	(-)	(+)	(+)	(+)	Chitinase 3	Cht3	2.0281	0	4.5934	0	-1.5585	0
1639515_at	CG7367	10C	(-)	(+)	(+)	(+)	-	CG7367	2.0795	0	6.3511	0	-1.6726	0
1635593_at	CG4373	10C	(-)	(+)	(+)	(+)	Cyp6d2	Cyp6d2	2.0992	0	13.9398	0	-1.8494	0
1624272_at	CG10618	10C	(-)	(+)	(+)	(+)	CHKov1	CHKov1	2.1956	0	4.965	0	-1.5578	0
1625584_at	CG8654	10C	(-)	(+)	(+)	(+)	-	CG8654	2.2249	0	3.7435	0	-1.4056	0
1640489_at	CG18522	10C	(-)	(+)	(+)	(+)	-	CG18522	2.2263	0	29.7229	0	-1.9251	0
1628498_at	CG11142	10C	(-)	(+)	(+)	(+)	obstructor-E	obst-E	2.2336	0	3.4115	0	-1.3453	0
1632498_at	CG15629	10C	(-)	(+)	(+)	(+)	-	CG15629	2.2336	0	7.3226	0	-1.695	0
1638612_at	CG11142	10C	(-)	(+)	(+)	(+)	obstructor-E	obst-E	2.3908	0	4.063	0	-1.4116	0
1633872_at	CG15673	10C	(-)	(+)	(+)	(+)	-	CG15673	2.4284	0	3.5054	0	-1.3072	0
1638021_at	CG4757	10C	(-)	(+)	(+)	(+)	-	CG4757	2.582	0	19.0792	0	-1.8647	0
1635374_at	CG31728	10C	(-)	(+)	(+)	(+)	-	CG31728	2.6725	0	4.9659	0	-1.4618	0
1632873_at	CG9470	10C	(-)	(+)	(+)	(+)	Metallothionein A	MtnA	2.7704	0	31.0309	0	-1.9107	0
1623834_at	CG18641	10C	(-)	(+)	(+)	(+)	-	CG18641	2.7911	0	4.4877	0	-1.378	0.01
1641148_a_at	CG9390	10C	(-)	(+)	(+)	(+)	Acetyl Coenzyme A synthase	AcCoAS	2.8355	0	4.5041	0	-1.3705	0.01
1625744_at	CG17530	10C	(-)	(+)	(+)	(+)	Glutathione S transferase E6	GstE6	2.9742	0	40.4277	0	-1.9264	0
1627590_at	CG9336	10C	(-)	(+)	(+)	(+)	-	CG9336	3.034	0	7.0201	0	-1.5678	0
1631426_at	CG32412	10C	(-)	(+)	(+)	(+)	Glutaminyl cyclase	QC	3.0394	0	9.3817	0	-1.676	0
1639452_at	CG14984	10C	(-)	(+)	(+)	(+)	-	CG14984	3.0953	0	4.783	0	-1.3529	0
1641423_at	CG6739	10C	(-)	(+)	(+)	(+)	-	CG6739	3.2321	0	18.0263	0	-1.8207	0
1635191_at	CG12846	10C	(-)	(+)	(+)	(+)	Tetraspanin 42Ed	Tsp42Ed	3.4792	0	12.329	0	-1.7178	0
1641042_at	CG16820	10C	(-)	(+)	(+)	(+)	-	CG16820	3.6306	0	8.0403	0	-1.5484	0
1625382_at	CG1151	10C	(-)	(+)	(+)	(+)	Osiris 6	Osi6	4.3378	0	10.6911	0	-1.5943	0
1626116_at	CG33329	10C	(-)	(+)	(+)	(+)	Serine-peptidase 212	Sp212	4.532	0	8.1975	0	-1.4472	0
1632430_at	CG6186	10C	(-)	(+)	(+)	(+)	Transferrin 1	Tsf1	8.9247	0	34.2228	0	-1.7392	0
1635370_at	CG12840	10C	(-)	(+)	(+)	(+)	Tetraspanin 42El	Tsp42El	10.4261	0	57.4232	0	-1.8184	0
1627160_at	CG34247	11C	(-)	(+)	(-)	(+)	-	CG34247	-1.8025	0	1.4838	0	-1.8669	0
1636659_at	CG8634	11C	(-)	(+)	(-)	(+)	Cuticular protein 65Ec	Cpr65Ec	-1.7041	0	3.5834	0	-1.9174	0
1641629_at	CG7402	11C	(-)	(+)	(-)	(+)	-	CG7402	-1.6605	0	1.5433	0	-1.78	0
1639838_at	CG8483	11C	(-)	(+)	(-)	(+)	-	CG8483	-1.6372	0	1.8203	0	-1.8007	0
1626048_at	CG8333	11C	(-)	(+)	(-)	(+)	Enhancer of split mgamma, helix-loop-helix	E(spl)mgamma-HLH	-1.6034	0	1.4465	0	-1.7258	0
1630233_at	CG5399	11C	(-)	(+)	(-)	(+)	-	CG5399	-1.5949	0	4.4927	0	-1.9098	0
1631098_at	CG7194	11C	(-)	(+)	(-)	(+)	-	CG7194	-1.5842	0	1.4443	0	-1.7121	0
1640957_at	CG1787	11C	(-)	(+)	(-)	(+)	Hexosaminidase 2	Hexo2	-1.5687	0	1.4303	0	-1.6985	0
1638055_at	CG4818	11C	(-)	(+)	(-)	(+)	Cuticular protein 72Ea	Cpr72Ea	-1.5489	0	12.7438	0	-1.9646	0
1633927_a_at	CG15138	11C	(-)	(+)	(-)	(+)	beat-IIIc	beat-IIIc	-1.5387	0	1.5316	0	-1.6988	0
1631225_at	CG8317	11C	(-)	(+)	(-)	(+)	-	CG8317	-1.5355	0	2.0359	0	-1.7719	0
1628450_at	CG3441	11C	(-)	(+)	(-)	(+)	Neuropeptide-like precursor 1	Nplp1	-1.5273	0	5.1039	0	-1.9074	0
1639181_at	CG14598	11C	(-)	(+)	(-)	(+)	-	CG14598	-1.4712	0	2.8014	0	-1.8112	0
1634636_at	CG6426	11C	(-)	(+)	(-)	(+)	-	CG6426	-1.4259	0	5.4218	0	-1.8941	0
1633627_at	CG13023	11C	(-)	(+)	(-)	(+)	-	CG13023	-1.4036	0	8.9363	0	-1.9333	0
1628657_at	CG17534	11C	(-)	(+)	(-)	(+)	Glutathione S transferase E9	GstE9	-1.3698	0	3.068	0	-1.7946	0
1630130_at	CG4404	11C	(-)	(+)	(-)	(+)	-	CG4404	-1.3665	0	1.656	0	-1.6174	0
1624414_at	CG10041	11C	(-)	(+)	(-)	(+)	-	CG10041	-1.3622	0	1.6211	0	-1.6065	0
1638484_at	CG4190	11C	(-)	(+)	(-)	(+)	Heat shock gene 67Bc	Hsp67Bc	-1.3576	0	3.4373	0	-1.8131	0
1629919_at	CG12045	11C	(-)	(+)	(-)	(+)	Cuticular protein 100A	Cpr100A	-1.3418	0	2.6764	0	-1.7541	0
1639426_at	CG9593	11C	(-)	(+)	(-)	(+)	-	CG9593	-1.3365	0	1.6365	0	-1.5945	0
1625052_at	CG5955	11C	(-)	(+)	(-)	(+)	-	CG5955	-1.3259	0	1.474	0	-1.5427	0
1635194_at	CG13869	11C	(-)	(+)	(-)	(+)	-	CG13869	-1.32	0	1.4018	0	-1.5149	0
1639789_at	CG18130	11C	(-)	(+)	(-)	(+)	-	CG18130	-1.3028	0	1.4213	0	-1.5095	0
1635044_at	CG4183	11C	(-)	(+)	(-)	(+)	Heat shock protein 26	Hsp26	-1.3023	0	1.5146	0	-1.5393	0
1637483_at	CG8736	11C	(-)	(+)	(-)	(+)	-	CG8736	-1.2939	0	3.9096	0	-1.8194	0
1633109_at	CG33229	11C	(-)	(+)	(-)	(+)	-	CG33229	-1.2892	0	1.6391	0	-1.5664	0
1636635_at	CG12164	11C	(-)	(+)	(-)	(+)	-	CG12164	-1.2855	0	2.2622	0	-1.6842	0
1638365_at	CG3244	11C	(-)	(+)	(-)	(+)	C-type lectin 27kD	Clect27	-1.2797	0	1.5747	0	-1.5426	0
1630999_at	CG7724	11C	(-)	(+)	(-)	(+)	-	CG7724	-1.2789	0	1.4355	0	-1.4977	0
1626420_at	CG8563	11C	(-)	(+)	(-)	(+)	-	CG8563	-1.2784	0	3.2195	0	-1.7759	0
1638325_at	CG7399	11C	(-)	(+)	(-)	(+)	Henna	Hn	-1.2736	0	1.5608	0	-1.5346	0
1632600_at	CG34232	11C	(-)	(+)	(-)	(+)	-	CG34232	-1.2676	0	1.5037	0	-1.5129	0
1625857_at	CG8451	11C	(-)	(+)	(-)	(+)	Sodium/solute co-transporter-like 5A11	SLC5A11	-1.266	0	1.5554	0	-1.5281	0
1625833_at	CG9896	11C	(-)	(+)	(-)	(+)	-	CG9896	-1.2634	0	1.8414	0	-1.6	0
1636245_at	CG5507	11C	(-)	(+)	(-)	(+)	Transcript 48	T48	-1.2592	0	1.3484	0	-1.4506	0
1640416_at	CG34283	11C	(-)	(+)	(-)	(+)	-	CG34283	-1.2591	0	1.5031	0	-1.5071	0
1628972_at	CG30488	11C	(-)	(+)	(-)	(+)	antares	antr	-1.2555	0	1.5714	0	-1.5262	0
1624700_a_at	CG10175	11C	(-)	(+)	(-)	(+)	-	CG10175	-1.2358	0	1.7354	0	-1.5596	0
1633582_at	CG8585	11C	(-)	(+)	(-)	(+)	I[[h]] channel	Ih	-1.2349	0	3.4801	0	-1.7801	0
1638017_at	CG7160	11C	(-)	(+)	(-)	(+)	Cuticular protein 78E	Cpr78E	-1.233	0	1.4424	0	-1.4682	0
1624054_at	CG5992	12C	(-)	(+)	(-)	(-)	Adenosine deaminase-related growth factor A	Adgf-A	-1.8718	0	-1.5007	0	-1.7433	0
1628247_at	CG15064	12C	(-)	(+)	(-)	(-)	Holes in muscle	Him	-1.8697	0	-1.4916	0	-1.7437	0
1623734_at	CG8354	12C	(-)	(+)	(-)	(-)	Enhancer of split m6, Bearded family member	E(spl)m6-BFM	-1.8535	0	-1.6372	0	-1.5962	0
1628262_a_at	CG1322	12C	(-)	(+)	(-)	(-)	Zn finger homeodomain 1	zfh1	-1.8441	0	-1.2741	0	-1.7852	0
1625825_at	CG6378	12C	(-)	(+)	(-)	(-)	BM-40-SPARC	BM-40-SPARC	-1.8236	0	-1.4163	0	-1.6977	0
1632548_a_at	CG11100	12C	(-)	(+)	(-)	(-)	Mesoderm-expressed 2	Mes2	-1.8101	0	-1.3375	0	-1.7133	0
1629903_at	CG30359	12C	(-)	(+)	(-)	(-)	Maltase A5	Mal-A5	-1.8011	0	-1.2359	0.01	-1.7397	0
1639229_at	CG16858	12C	(-)	(+)	(-)	(-)	viking	vkg	-1.7728	0	-1.3435	0	-1.6539	0
1623372_at	CG5873	12C	(-)	(+)	(-)	(-)	-	CG5873	-1.7546	0	-1.41	0	-1.5842	0
1634063_a_at	CG31317	12C	(-)	(+)	(-)	(-)	stumps	stumps	-1.7257	0	-1.271	0	-1.6237	0
1624725_at	CG9626	12C	(-)	(+)	(-)	(-)	-	CG9626	-1.7169	0	-1.2705	0	-1.6119	0
1639575_at	CG18446	12C	(-)	(+)	(-)	(-)	-	CG18446	-1.6547	0	-1.2339	0	-1.5493	0
1635475_at	CG32386	12C	(-)	(+)	(-)	(-)	cornetto	corn	-1.5028	0	-1.2372	0	-1.3481	0
1640372_at	CG4157	13C	(-)	(-)	(+)	(+)	Regulatory particle non-ATPase 12	Rpn12	1.3418	0	1.822	0	-1.2636	0.01
1632694_at	CG31918	13C	(-)	(-)	(+)	(+)	-	CG31918	1.3502	0	1.8093	0	-1.2537	0.01
1634481_at	CG7481	13C	(-)	(-)	(+)	(+)	Rho GTPase activating protein at 18B	RhoGAP18B	1.3955	0	1.9095	0	-1.2692	0.03
1635944_a_at	CG12210	13C	(-)	(-)	(+)	(+)	Synaptobrevin	Syb	1.454	0	2.1045	0	-1.3091	0.01
1633481_at	CG14394	13C	(-)	(-)	(+)	(+)	Ninjurin C	NijC	1.4567	0	3.048	0	-1.5221	0
1630433_at	CG11963	13C	(-)	(-)	(+)	(+)	skpA associated protein	skap	1.54	0	2.0151	0	-1.2358	0.02
1641252_at	CG12176	13C	(-)	(-)	(+)	(+)	Ligase4	Lig4	1.5426	0	2.4824	0	-1.3786	0
1624065_at	CG3595	13C	(-)	(-)	(+)	(+)	spaghetti squash	sqh	1.6104	0	2.357	0	-1.3167	0
1638505_at	CG12120	13C	(-)	(-)	(+)	(+)	tan	t	1.7295	0	2.3563	0	-1.266	0
1637936_at	CG32512	13C	(-)	(-)	(+)	(+)	-	CG32512	1.8251	0	3.111	0	-1.4133	0
1630014_at	CG3896	13C	(-)	(-)	(+)	(+)	NADPH oxidase	Nox	1.87	0	3.3342	0	-1.4392	0
1632639_at	CG13941	13C	(-)	(-)	(+)	(+)	Arc2	Arc2	1.9378	0	2.7647	0	-1.2991	0
1628601_at	CG10642	13C	(-)	(-)	(+)	(+)	Kinesin-like protein at 64D	Klp64D	2.0616	0	1.3422	0	1.5359	0
1632105_a_at	CG4944	13C	(-)	(-)	(+)	(+)	ciboulot	cib	2.0656	0	3.0256	0	-1.3173	0
1634351_at	CG7860	13C	(-)	(-)	(+)	(+)	-	CG7860	2.1357	0	3.5974	0	-1.4063	0
1623569_at	CG14907	13C	(-)	(-)	(+)	(+)	-	CG14907	2.2505	0	3.6695	0	-1.3867	0
1639576_at	CG7293	13C	(-)	(-)	(+)	(+)	Kinesin-like protein at 68D	Klp68D	2.4641	0	1.6569	0	1.4872	0
1635189_at	CG10810	13C	(-)	(-)	(+)	(+)	Drosomycin	Drs	4.8924	0	17.8716	0	-1.7262	0
1634271_at	CG1385	13C	(-)	(-)	(+)	(+)	Defensin	Def	5.3329	0	7.1229	0	-1.2513	0
1636676_at	CG2150	14C	(-)	(-)	(-)	(+)	-	CG2150	-1.5438	0	1.3974	0	-1.6735	0
1638309_at	CG16733	14C	(-)	(-)	(-)	(+)	Sulfotransferase 2	St2	-1.4655	0	1.4326	0	-1.6269	0
1636046_at	CG32499	14C	(-)	(-)	(-)	(+)	Chitin deacetylase-like 4	Cda4	-1.3741	0	1.4438	0	-1.5665	0
1636658_at	CG6955	14C	(-)	(-)	(-)	(+)	Lcp65Ad	Lcp65Ad	-1.3661	0	2.2073	0	-1.7128	0
1627833_at	CG10546	15C	(-)	(-)	(-)	(-)	Cellular retinaldehyde binding protein	Cralbp	-1.7677	0	-1.6226	0	-1.3845	0
1636728_at	CG11212	15C	(-)	(-)	(-)	(-)	Patched-related	Ptr	-1.6968	0	-1.5482	0	-1.3288	0
1625273_at	CG3827	15C	(-)	(-)	(-)	(-)	scute	sc	-1.5658	0	-1.3448	0	-1.3374	0
1629256_a_at	CG31547	15C	(-)	(-)	(-)	(-)	-	CG31547	-1.5641	0	-1.667	0	1.3091	0.01
1625130_at	CG8170	15C	(-)	(-)	(-)	(-)	-	CG8170	-1.5617	0	-1.6714	0	1.3338	0
1637939_at	CG12172	15C	(-)	(-)	(-)	(-)	Serpin 43Aa	Spn43Aa	-1.5461	0	-1.3053	0	-1.3467	0
1630124_at	CG5514	15C	(-)	(-)	(-)	(-)	-	CG5514	-1.4923	0	-1.3289	0	-1.2435	0.01
1636379_a_at	CG12240	15C	(-)	(-)	(-)	(-)	-	CG42568	-1.4604	0	-1.6017	0	1.3547	0.01
1629429_at	CG31388	15C	(-)	(-)	(-)	(-)	-	CG31388	-1.454	0	-1.6194	0	1.4346	0
1630936_at	CG12052	15C	(-)	(-)	(-)	(-)	longitudinals lacking	lola	-1.4276	0	-1.6095	0	1.4659	0
1638486_at	CG17136	15C	(-)	(-)	(-)	(-)	RNA-binding protein 1	Rbp1	-1.4005	0	-1.6079	0	1.5289	0
1632907_a_at	CG13204	15C	(-)	(-)	(-)	(-)	-	CG13204	-1.3807	0	-1.5786	0	1.4695	0
1632277_a_at	CG6170	15C	(-)	(-)	(-)	(-)	HDAC6	HDAC6	-1.3461	0	-1.652	0	1.8792	0
1634690_at	CG13345	15C	(-)	(-)	(-)	(-)	tumbleweed	tum	-1.3098	0	-1.518	0	1.432	0
1629523_at	CG12052	15C	(-)	(-)	(-)	(-)	longitudinals lacking	lola	-1.3015	0	-1.5201	0	1.4555	0
1626867_at	CG31613	15C	(-)	(-)	(-)	(-)	His3:CG31613	His3:CG31613	-1.2897	0	-1.5643	0	1.6303	0
1639210_at	CG4015	15C	(-)	(-)	(-)	(-)	-	CG18508	-1.2893	0	-1.4898	0	1.393	0.01
1637398_a_at	CG3399	15C	(-)	(-)	(-)	(-)	cappuccino	capu	-1.2878	0	-1.5261	0	1.5028	0
1639278_at	CG18105	15C	(-)	(-)	(-)	(-)	Ecdysis triggering hormone	ETH	-1.2867	0	-1.4842	0	1.383	0.01
1628696_at	CG12643	15C	(-)	(-)	(-)	(-)	-	CG12643	-1.2732	0	-1.4465	0	1.313	0.01
1636489_at	CG5987	15C	(-)	(-)	(-)	(-)	-	CG5987	-1.2731	0	-1.5754	0	1.7121	0
1639916_at	CG42676	15C	(-)	(-)	(-)	(-)	-	CG42676	-1.271	0	-1.4618	0	1.3545	0.01
1628543_a_at	CG5803	15C	(-)	(-)	(-)	(-)	Fasciclin 3	Fas3	-1.2568	0	-1.433	0	1.3108	0.02
1628932_at	CG32491	15C	(-)	(-)	(-)	(-)	modifier of mdg4	mod(mdg4)	-1.2546	0	-1.4655	0	1.3946	0
1634898_a_at	CG8208	15C	(-)	(-)	(-)	(-)	MBD-like	MBD-like	-1.2531	0	-1.4509	0	1.3604	0.01
1635430_a_at	CG6791	15C	(-)	(-)	(-)	(-)	-	CG6791	-1.2507	0	-1.4543	0	1.373	0
1631037_at	CG11177	15C	(-)	(-)	(-)	(-)	BthD selenoprotein	BthD	-1.2482	0	-1.5623	0	1.7176	0
1627868_at	CG2867	15C	(-)	(-)	(-)	(-)	Phosphoribosylamidotransferase	Prat	-1.2446	0	-1.4657	0	1.4138	0
1630772_at	CG5557	15C	(-)	(-)	(-)	(-)	squeeze	sqz	-1.2361	0	-1.6274	0	2.0499	0
1630329_at	CG1716	15C	(-)	(-)	(-)	(-)	Set2	Set2	-1.232	0	-1.4178	0	1.3192	0.01
1629406_at	CG11886	15C	(-)	(-)	(-)	(-)	Stem-loop binding protein	Slbp	-1.2309	0	-1.4375	0	1.3673	0
