# Supplementary material for: Identification and Functional Analysis of Healing Regulators in Drosophila
Source: PLoS Genet. 2015 Feb 3;11(2):e1004965. doi: 10.1371/journal.pgen.1004965 (PMC4315591; doi:10.1371/journal.pgen.1004965)
Supplement: S13 Table — 309 UAS-RNAi lines were gathered from three different sources, the NIG-Fly, VDRC and DRSC to be employed in expression interference experiments in thorax closure or wound healing. Probes’ codes, gene IDs, gene names, gene symbols, RNAi line codes, sources and level of expression of each probe/gene in the different analyzed comparisons (as in S1, S2 and S3 Tables) are displayed. (XLSX) [file pgen.1004965.s021.xlsx]

## Sheet: RNAi
PROBE	HYPERLINK	NAME	SYMBOL	RNAi	SOURCE		GLOBAL	FC W (WO)	FC NW (WO)	FC W-NW (WO)	FC W (W/NW/D)	FC NW (W/NW/D)	FC W-NW (W/NW/D)
1626109_a_at	CG9023	Drip	Drip	51936/GD	VDRC		22.62
1626109_a_at	CG9023	Drip	Drip	51939/GD	VDRC		22.6193
1624283_at	CG15006	Cuticular protein 64Aa	Cpr64Aa	15006R-1	NIG-FLY		17.9252
1624283_at	CG15006	Cuticular protein 64Aa	Cpr64Aa	15006R-2	NIG-FLY		17.9252
1635073_at	CG17108	-	CG17108	101911/KK	VDRC		15.45				11.09	4.03	2.75
1629674_s_at	CG10999	-	CG42675	16171/GD	VDRC		12.0687
1628558_at	CG30022	-	CG30022	TR01634A.1	DRSC		8.77018
1628558_at	CG30022	-	CG30022	TR01635A.1	DRSC		8.77018
1632652_s_at	CG30022	-	CG30022	9026R-2	NIG-FLY		8.77
1632652_s_at	CG30022	-	CG30022	9026R-3	NIG-FLY		8.77
1640734_a_at	CG16718	-	CG16718	37472/GD	VDRC		7.38
1635389_s_at	CG1780	Imaginal disc growth factor 4	Idgf4	14624/GD	VDRC		6.77
1638892_at	CG5397	-	CG5397	5397R-1	NIG-FLY		6.06				6.58	8.98	-1.27
1638892_at	CG5397	-	CG5397	5397R-3	NIG-FLY		6.06				6.58	8.98	-1.27
1633112_at	CG4322	moody	moody	4322R-2	NIG-FLY		5.39				4.42	18.15	-1.76
1633112_at	CG4322	moody	moody	4322R-1	NIG-FLY		5.39				4.42	18.15	-1.76
1634525_at	CG7738	-	CG7738	12521/GD	VDRC		5.2707
1628141_at	CG7103	PDGF- and VEGF-related factor 1	Pvf1	7103R-1	NIG-FLY		5.2				4.85	9.04	-1.46
1628141_at	CG7103	PDGF- and VEGF-related factor 1	Pvf1	7103R-2	NIG-FLY		5.2				4.85	9.04	-1.46
1631761_at	CG31313	-	CG31313	31313R-9	NIG-FLY		4.99
1631761_at	CG31313	-	CG31313	31313R-6	NIG-FLY		4.99
1631761_at	CG31313	-	CG31313	16765/GD	VDRC		4.99
1633641_a_at	CG15611	-	CG15611	8986/GD	VDRC		4.94
1633641_a_at	CG15611	-	CG15611	TR01523A.1	DRSC		4.94
1627582_a_at	CG30035	Trehalose transporter 1-1	Tret1-1	8126/GD	VDRC		4.93				4.31	2.58	1.67
1641476_a_at	CG6281	Tissue inhibitor of metalloproteases	Timp	15372/GD	VDRC		4.86
1641413_s_at	CG3074	Secreted Wg-interacting molecule	Swim	6617/GD	VDRC		4.79695
1626530_at	CG1878	Cecropin B	CecB	9718/GD	VDRC		4.72
1626397_at	CG32019	bent	bt	TR00071A.1	DRSC		4.3385
1626397_at	CG32019	bent	bt	TR00070A.1	DRSC		4.3385
1631573_a_at	CG8804	wunen	wun	6446/GD	VDRC		4.20446
1640912_s_at	CG11066	scarface	scaf	13249/GD	VDRC		4.2
1639180_at	CG12505	Activity-regulated cytoskeleton associated protein 1	Arc1	TR01992P.1	DRSC		4.19				1.7	8.91	-1.81
1639002_s_at	CG14801	-	CG42666	38827/GD	VDRC		4.06
1639255_s_at	CG1516	-	CG1516	41576/GD	VDRC		4
1635389_s_at	CG1865	Serine protease inhibitor 43Ab	Spn43Ab	45315/GD	VDRC		3.88
1629897_a_at	CG6044	-	CG6044	12949/GD	VDRC		3.7121
1636202_s_at	CG15009	Ecdysone-inducible gene L2	ImpL2	30930/GD	VDRC		3.69
1629747_at	CG8511	Cuticular protein 49Ag	Cpr49Ag	8511R-2	NIG-FLY		3.65				5.01	13.58	-1.63
1629747_at	CG8511	Cuticular protein 49Ag	Cpr49Ag	8511R-4	NIG-FLY		3.65				5.01	13.58	-1.63
1630711_at	CG11175	Reduction in Cnn dots 6	Rcd6	37199/GD	VDRC		3.57
1630503_at	CG6045	-	CG6045	21032/GD	VDRC		3.56
1630503_at	CG6045	-	CG6045	6045R-1	NIG-FLY		3.56
1624283_at	CG13224	Cuticular protein 47Eb	Cpr47Eb	13224R-1	NIG-FLY		3.48492
1624283_at	CG13224	Cuticular protein 47Eb	Cpr47Eb	13224R-2	NIG-FLY		3.48
1631446_at	CG10531	Cht9	Cht9	10531R-1	NIG-FLY		3.45608
1631446_at	CG10531	Cht9	Cht9	10531R-4	NIG-FLY		3.45608
1632298_s_at	CG3359	midline fasciclin	mfas	37889/GD	VDRC		3.39782
1633471_at	CG11765	Peroxiredoxin 2540-2	Prx2540-2	18708/GD	VDRC		3.35253
1635665_at	CG30445	Tyrosine decarboxylase 1	Tdc1	TR01703A.1	DRSC		3.29631
1635665_at	CG30445	Tyrosine decarboxylase 1	Tdc1	TR01703P.1	DRSC		3.29631
1628231_at	CG7978	Adenylyl cyclase 76E	Ac76E	51975/GD	VDRC		3.27
1638259_s_at	CG4062	Valyl-tRNA synthetase	Aats-val	21782/GD	VDRC		3.26
1624706_at	CG11819	-	CG34349	11819R-1	NIG-FLY		3.2204				4.0222	1.744	2.3062
1623244_at	CG7915	Ectoderm-expressed 4	Ect4	22620/GD	VDRC		3.2056
1623244_at	CG7915	Ectoderm-expressed 4	Ect4	TR00516A.1	DRSC		3.2056
1632339_s_at	CG3937	cheerio	cher	TR02324P.1	DRSC		3.11649
1637605_s_at	CG1146	-	CG1146	7450/GD	VDRC		3.09
1628087_s_at	CG10200	-	CG10200	47612/GD	VDRC		3.07
1641049_at	CG17903	Cytochrome c proximal	Cyt-c-p	33019/GD	VDRC		3.05
1623374_a_at	CG8649	Fimbrin	Fim	47514/GD	VDRC		3.03
1637552_s_at	CG32423	alan shepard	shep	37863/GD	VDRC		3.02
1630996_s_at	CG17723	-	ZnT63C	7461/GD	VDRC		3.01
1634562_s_at	CG13503	Verprolin 1	Vrp1	23888/GD	VDRC		2.97
1626220_at	CG3448	-	CG3448	3448R-1	NIG-FLY		2.96				2.1	5.12	-1.59
1626220_at	CG3448	-	CG3448	3448R-2	NIG-FLY		2.96				2.1	5.12	-1.59
1623643_s_at	CG4559	Imaginal disc growth factor 3	Idgf3	12423/GD	VDRC		2.95
1640736_at	CG7811	black	b	2890/GD	VDRC		2.89	3.14	1.23	2.56
1635701_at	CG4381	Glutathione S transferase D3	GstD3	17132/GD	VDRC		2.84				1.72	6.21	-1.72
1629469_s_at	CG10960	-	CG10960	8359/GD	VDRC		2.82
1628628_at	CG7563	Calpain-A	CalpA	35261/GD	VDRC		2.78	1.68	-1	1.69
1628628_at	CG7563	Calpain-A	CalpA	35262/GD	VDRC		2.78	1.68	-1	1.69
1625559_a_at	CG30217	-	CG30217	30217R-1	NIG-FLY		2.78				3.05	4.21	-1.28
1625559_a_at	CG30217	-	CG30217	25606/GD	VDRC		2.78				3.05	4.21	-1.28
1625559_a_at	CG30217	-	CG30217	25604/GD	VDRC		2.78				3.05	4.21	-1.28
1625559_a_at	CG30217	-	CG30217	30217R-6	NIG-FLY		2.78				3.05	4.21	-1.28
1627043_at	CG4674	-	CG4674	32471R-1	NIG-FLY		2.77997
1627043_at	CG4674	-	CG4674	32471R-3	NIG-FLY		2.77997
1627043_at	CG4674	-	CG4674	4674R-2	NIG-FLY		2.77997
1627043_at	CG4674	-	CG4674	4674R-3	NIG-FLY		2.77997
1638405_at	CG9338	-	CG9338	8609/GD	VDRC		2.7663
1629776_a_at	CG6643	-	Esyt2	28418/GD	VDRC		2.75
1631441_s_at	CG7447	slowdown	slow	30935/GD	VDRC		2.73
1624371_a_at	CG7356	Transglutaminase	Tg	7356R-2	NIG-FLY		2.72				3.29	5.78	-1.43
1624371_a_at	CG7356	Transglutaminase	Tg	7356R-1	NIG-FLY		2.72				3.29	5.78	-1.43
1624371_a_at	CG7356	Transglutaminase	Tg	26100/GD	VDRC		2.72				3.29	5.78	-1.43
1635007_at	CG6725	Sulfated	Sulf1	45954/GD	VDRC		2.72
1634980_s_at	CG18490	-	CG42671	38254/GD	VDRC		2.68
1628121_at	CG1155	Osiris 14	Osi14	1155R-1	NIG-FLY		2.67
1628121_at	CG1155	Osiris 14	Osi14	1155R-4	NIG-FLY		2.67
1630263_at	CG31370	-	CG31370	21324/GD	VDRC		2.66991
1641490_s_at	CG11326	Thrombospondin	Tsp	7535/GD	VDRC		2.66633
1638701_at	CG3825	-	CG3825	15238/GD	VDRC		2.64
1624692_at	CG6830	-	CG6830	45578/GD	VDRC		2.64
1624069_at	CG7296	-	CG7296	18104/GD	VDRC		2.6				3.66	2.19	1.67
1630572_at	CG17158	capping protein beta	cpb	TR02306P.1	DRSC		2.58
1630572_at	CG17158	capping protein beta	cpb	45668/GD	VDRC		2.58
1623769_at	CG7322	-	CG7322	9258/GD	VDRC		2.57
1636953_a_at	CG32171	Limpet	Lmpt	34081/GD	VDRC		2.56				2.53	1.43	1.78
1634383_a_at	CG12317	JhI-21	JhI-21	45191/GD	VDRC		2.56
1636015_s_at	CG32850	-	CG32850	TR00084A.1	DRSC		2.54601
1637417_at	CG6579	atilla	atilla	6579R-1	NIG-FLY		2.5212
1637417_at	CG6579	atilla	atilla	6579R-2	NIG-FLY		2.5212
1633599_a_at	CG17725	Phosphoenolpyruvate carboxykinase	Pepck	20529/GD	VDRC		2.52
1636059_at	CG9689	-	CG9689	9689R-3	NIG-FLY		2.51				2.38	3.37	-1.29
1636059_at	CG9689	-	CG9689	9689R-4	NIG-FLY		2.51				2.38	3.37	-1.29
1627939_a_at	CG2098	ferrochelatase	ferrochelatase	20804/GD	VDRC		2.51
1637307_at	CG31694	-	CG31694	31694R-1	NIG-FLY		2.50133
1637307_at	CG31694	-	CG31694	31694R-2	NIG-FLY		2.50133
1627721_at	CG12880	-	CG12880	12880R-1	NIG-FLY		2.4851
1635547_a_at	CG9735	Tryptophanyl-tRNA synthetase	Aats-trp	23949/GD	VDRC		2.43
1635547_a_at	CG9735	Tryptophanyl-tRNA synthetase	Aats-trp	23951/GD	VDRC		2.43
1632613_at	CG10913	Serine protease inhibitor 6	Spn6	10913R-1	NIG-FLY		2.42
1632613_at	CG10913	Serine protease inhibitor 6	Spn6	10913R-3	NIG-FLY		2.42
1632613_at	CG10913	Serine protease inhibitor 6	Spn6	3243/GD	VDRC		2.42
1632613_at	CG10913	Serine protease inhibitor 6	Spn6	3245/GD	VDRC		2.42
1624435_at	CG12143	Tetraspanin 42Ej	Tsp42Ej	12143R-1	NIG-FLY		2.3801
1624435_at	CG12143	Tetraspanin 42Ej	Tsp42Ej	12143R-3	NIG-FLY		2.3801
1624731_s_at	CG33205	-	CG43897	TR00096A.1	DRSC		2.36
1628498_at	CG11142	obstructor-E	obst-E	11142R-1	NIG-FLY		2.30767				2.2336	3.4115	-1.3453
1628498_at	CG11142	obstructor-E	obst-E	11142R-2	NIG-FLY		2.30767				2.2336	3.4115	-1.3453
1626624_s_at	CG31794	Paxillin	Pax	25853/GD	VDRC		2.3
1626624_s_at	CG31794	Paxillin	Pax	18061R-2	NIG-FLY		2.3
1638143_a_at	CG8222	PDGF- and VEGF-receptor related	Pvr	13502/GD	VDRC		2.3
1626808_s_at	CG8416	Rho1	Rho1	12734/GD	VDRC		2.26
1637887_at	CG1703	-	CG1703	1703R-2	NIG-FLY		2.25
1637887_at	CG1703	-	CG1703	32826/GD	VDRC		2.25
1637887_at	CG1703	-	CG1703	1703R-1	NIG-FLY		2.25
1630738_s_at	CG5671	Pten	Pten	TR00354P.1	DRSC		2.23
1630738_s_at	CG5671	Pten	Pten	TR02328P.1	DRSC		2.23
1633682_a_at	CG32697	lethal (1) G0232	l(1)G0232	33744/GD	VDRC		2.21				2.01	1.4	1.44
1624272_at	CG10618	CHKov1	CHKov1	10618R-1	NIG-FLY		2.1773				2.1956	4.965	-1.5578
1624272_at	CG10618	CHKov1	CHKov1	10618R-2	NIG-FLY		2.1773				2.1956	4.965	-1.5578
1624724_at	CG3100	b6	b6	3100R-1	NIG-FLY		2.16693
1624724_at	CG3100	b6	b6	3100R-2	NIG-FLY		2.16693
1638797_a_at	CG31543	HIF prolyl hydroxylase	Hph	1114R-1	NIG-FLY		2.15	2.14	-1	2.14
1638797_a_at	CG31543	HIF prolyl hydroxylase	Hph	1114R-2	NIG-FLY		2.15	2.14	-1	2.14
1638175_at	CG1424	misato	mst	1424R-3	NIG-FLY		2.14				2.02	2.68	-1.25
1632639_at	CG13941	Arc2	Arc2	13941R-1	NIG-FLY		2.14				1.94	2.76	-1.3
1632639_at	CG13941	Arc2	Arc2	13941R-3	NIG-FLY		2.14				1.94	2.76	-1.3
1634945_at	CG7830	-	CG7830	7830R-1	NIG-FLY		2.14
1634945_at	CG7830	-	CG7830	7830R-3	NIG-FLY		2.14
1633355_at	CG10802	-	CG10802	10802R-1	NIG-FLY		2.1297
1633355_at	CG10802	-	CG10802	10802R-3	NIG-FLY		2.1297
1623429_at	CG11073	-	CG11073	11073R-1	NIG-FLY		2.0904
1637060_a_at	CG7421	Nopp140	Nopp140	27995/GD	VDRC		2.09	2.21	1.12	1.98
1637060_a_at	CG7421	Nopp140	Nopp140	45582/GD	VDRC		2.09	2.21	1.12	1.98
1623429_at	CG11073	-	CG11073	11073R-2	NIG-FLY		2.09
1628601_at	CG10642	Kinesin-like protein at 64D	Klp64D	10642R-1	NIG-FLY		2.0887				2.0616	1.3422	1.5359
1628601_at	CG10642	Kinesin-like protein at 64D	Klp64D	10642R-2	NIG-FLY		2.0887				2.0616	1.3422	1.5359
1624471_s_at	CG12051	Actin 42A	Act42A	12456/GD	VDRC		2.07
1632557_s_at	CG9100	Rab30	Rab30	TR01491A.1	DRSC		2.0076
1639248_at	CG15701	-	CG15701	19540/GD	VDRC		2				1.47	8.05	-1.82
1641259_at	CG5210	-	CG5210	5468/GD	VDRC		1.99432
1636279_at	CG6189	lethal (1) 1Bi	l(1)1Bi	22287/GD	VDRC		1.99
1636279_at	CG6189	lethal (1) 1Bi	l(1)1Bi	22288/GD	VDRC		1.99
1623996_at	CG5001	-	CG5001	5001R-1	NIG-FLY		1.98808
1623996_at	CG5001	-	CG5001	5001R-3	NIG-FLY		1.98808
1637557_a_at	CG10724	flare	flr	TR0156A.1	DRSC		1.98
1634762_a_at	CG15096	-	CG15096	15096R-2	NIG-FLY		1.96936
1626163_s_at	CG4027	Actin 5C	Act5C	7139/GD	VDRC		1.95
1625747_at	CG4755	Rho GTPase activating protein at 92B	RhoGAP92B	4755R-4	NIG-FLY		1.94395
1631535_at	CG3299	Vinculin	Vinc	TR02326P.1	DRSC		1.93
1624693_at	CG11027	ADP ribosylation factor at 102F	Arf102F	4855/GD	VDRC		1.91243
1632498_at	CG15629	-	CG15629	15629R-1	NIG-FLY		1.83217				2.2336	7.3226	-1.695
1632498_at	CG15629	-	CG15629	15629R-2	NIG-FLY		1.83217				2.23	7.32	-1.7
1637417_at	CG6565	-	CG6565	6565R-1	NIG-FLY		1.83166
1637417_at	CG6565	-	CG6565	6565R-2	NIG-FLY		1.83166
1625110_at	CG10540	capping protein alpha	cpa	TR01498A.1	DRSC		1.8	1.84	1.22	1.51
1626143_a_at	CG32138	-	CG32138	32138R-2	NIG-FLY		1.8
1630530_at	CG9296	Prenyl-binding protein	PrBP	9296R-2	NIG-FLY		1.77137				2.2519	1.3837	1.6275
1630530_at	CG9296	Prenyl-binding protein	PrBP	9296R-3	NIG-FLY		1.77137				2.25	1.38	1.63
1626492_s_at	CG8978	Suppressor of profilin 2	Sop2	TR01475A.1	DRSC		1.75
1626492_s_at	CG8978	Suppressor of profilin 2	Sop2	42172/GD	VDRC		1.75
1626492_s_at	CG8978	Suppressor of profilin 2	Sop2	42171/GD	VDRC		1.75
1624065_at	CG3595	spaghetti squash	sqh	TR00067A.1	DRSC		1.73				1.6104	2.357	-1.3167
1624065_at	CG3595	spaghetti squash	sqh	7917/GD	VDRC		1.73				1.61	2.36	-1.32
1628638_at	CG7200	-	CG7200	7200R-1	NIG-FLY		1.71404
1628638_at	CG7200	-	CG7200	7200R-3	NIG-FLY		1.71404
1633549_s_at	CG1871	enhancer of rudimentary	e(r)	5043/GD	VDRC		1.69277
1641477_at	CG32447	-	CG32447	5417/GD	VDRC		1.68226
1623724_at	CG15027	-	CG15027	15027R-1	NIG-FLY		1.68	1.71	1.15	1.49
1623724_at	CG15027	-	CG15027	15027R-3	NIG-FLY		1.68	1.71	1.15	1.49
1623724_at	CG15027	-	CG15027	24627/GD	VDRC		1.68	1.71	1.15	1.49
1635537_at	CG9383	anti-silencing factor 1	asf1	23737/GD	VDRC		1.68				2.02	1.45	1.4
1624029_at	CG3608	-	CG3608	3608R-1	NIG-FLY		1.67	2.15	-1	2.16
1624029_at	CG3608	-	CG3608	3608R-2	NIG-FLY		1.67	2.15	-1	2.16
1630476_s_at	CG12781	nahoda	nahoda	27069/GD	VDRC		1.66
1630476_s_at	CG12781	nahoda	nahoda	27070/GD	VDRC		1.66
1628141_at	CG6831	rhea	rhea	40400/GD	VDRC		1.65
1628141_at	CG6831	rhea	rhea	40399/GD	VDRC		1.65
1629981_at	CG10119	Lamin C	LamC	TR00505A.1	DRSC		1.64831
1630792_at	CG9750	reptin	rept	19021/GD	VDRC		1.64	1.69	1.07	1.57
1635224_s_at	CG2275	Jun-related antigen	Jra	TR00327A.1	DRSC		1.64
1635224_s_at	CG2275	Jun-related antigen	Jra	TR00327A.2	DRSC		1.64
1626845_at	CG8351	Tcp-1eta	Tcp-1eta	28895/GD	VDRC		1.64
1632744_a_at	CG9623	inflated	if	44885/GD	VDRC		1.63
1632744_a_at	CG9623	inflated	if	5600/GD	VDRC		1.63
1626967_at	CG8107	Calpain-B	CalpB	TR02310P.1	DRSC		1.62495
1626967_at	CG8107	Calpain-B	CalpB	46241/GD	VDRC		1.62495
1629141_at	CG18402	Insulin-like receptor	InR	TR00326A.1	DRSC		1.60628
1636025_at	CG1167	Ras oncogene at 64B	Ras64B	1517/GD	VDRC		1.59146	1.5991	1.2286	1.3016
1632475_at	CG16973	misshapen	msn	16973R-1	NIG-FLY		1.58	1.63	1.25	1.31
1630438_at	CG32409	-	CG32409	34543/GD	VDRC		1.56
1630132_at	CG8231	T-cp1zeta	Tcp-1zeta	23751/GD	VDRC		1.54
1633448_at	CG11926	Mon1 ortholog	Mon1	11926R-1	NIG-FLY		1.52033
1633448_at	CG11926	Mon1 ortholog	Mon1	11926R-3	NIG-FLY		1.52033
1637650_at	CG4164	-	CG4164	22996/GD	VDRC			1.8533	1.0525	1.7609
1637650_at	CG4164	-	CG4164	22997/GD	VDRC			1.8533	1.0525	1.7609
1632481_at	CG8602	-	CG8602	31935R-2	NIG-FLY			1.75	1.18	1.49
1640528_at	CG5053	-	RASSF8	5053R-1	NIG-FLY			1.7392	-1.1205	1.9776
1640528_at	CG5053	-	RASSF8	5053R-3	NIG-FLY			1.7392	-1.1205	1.9776
1630830_a_at	CG8327	Spermidine Synthase	SpdS	13894/GD	VDRC			1.6227	1.1195	1.4495
1637489_at	CG6133	NOP2-Sun domain family, member 2 ortholog	Nsun2	4248/GD	VDRC			1.5472	-1.0483	1.6257
1640976_at	CG1515	-	Ykt6	8927/GD	VDRC			1.5452	1.0876	1.4208
1636380_at	CG17559	doughnut on 2	dnt	17559R-2	NIG-FLY			1.5426	-1.1673	1.8525
1636380_at	CG17559	doughnut on 2	dnt	17559R-3	NIG-FLY			1.5426	-1.1673	1.8525
1627191_a_at	CG15112	enabled	ena	TR00142A.1	DRSC			1.534	1.0931	1.4034
1627131_at	CG12372	spt4	spt4	TR00548A.1	DRSC			1.53	-1.15	1.8
1631119_at	CG15015	Cip4	Cip4	2060R-3	NIG-FLY			1.48	1.05	1.41
1641017_at	CG12352	separation anxiety	san	31742/GD	VDRC			1.45	-1.05	1.53
1639981_at	CG8396	Single stranded-binding protein c31A	Ssb-c31a	47383/GD	VDRC			1.45	-1.14	1.7
1639981_at	CG8396	Single stranded-binding protein c31A	Ssb-c31a	47385/GD	VDRC			1.45	-1.14	1.7
1625155_a_at	CG1528	gamma-coatomer protein	gammaCop	8960/GD	VDRC			1.4456	1.1019	1.3119
1626300_at	CG17068	-	CG17068	17068R-4	NIG-FLY			1.42	-1.0169	1.4444
1634170_a_at	CG30092	jitterbug	jbug	32433/GD	VDRC			1.41	-1.22	1.8
1634170_a_at	CG30092	jitterbug	jbug	TR00166A.1	DRSC			1.4059	-1.2159	1.7929
1636291_at	CG9862	Rae1	Rae1	9862R-2	NIG-FLY			1.3386	-1.1441	1.564
1636291_at	CG9862	Rae1	Rae1	9862R-3	NIG-FLY			1.3386	-1.1441	1.564
1630344_at	CG6724	-	CG6724	27731/GD	VDRC			1.31	-1.08	1.42
1630344_at	CG6724	-	CG6724	27730/GD	VDRC			1.31	-1.08	1.42
1634546_at	CG11527	Tiggrin	Tig	TR00117A.1	DRSC						16.8925	41.4142	-1.5921
1634546_at	CG11527	Tiggrin	Tig	11527R-1	NIG-FLY						16.8925	41.4142	-1.5921
1634546_at	CG11527	Tiggrin	Tig	11527R-2	NIG-FLY						16.8925	41.4142	-1.5921
1632430_at	CG6186	Transferrin 1	Tsf1	6186R-2	NIG-FLY						8.9247	34.2228	-1.7392
1638388_at	CG10559	-	CG10559	10559R-1	NIG-FLY						8.45	18.678	-1.5476
1638388_at	CG10559	-	CG10559	10559R-2	NIG-FLY						8.45	18.678	-1.5476
1625761_a_at	CG4859	Matrix metalloproteinase 1	Mmp1	TR00824A.1	DRSC						8.0703	18.263	-1.5581
1636759_at	CG8303	-	CG8303	8303R-2	NIG-FLY						5.5589	11.4777	-1.5157
1633391_at	CG8913	Immune-regulated catalase	Irc	8913R-1	NIG-FLY						4.9564	14.2848	-1.653
1633391_at	CG8913	Immune-regulated catalase	Irc	8913R-2	NIG-FLY						4.9564	14.2848	-1.653
1637753_at	CG42326	-	CG42326	14748R-3	NIG-FLY						4.9136	3.3674	1.4591
1635227_at	CG10160	Ecdysone-inducible gene L3	ImpL3	10160R-1	NIG-FLY						4.6752	16.2905	-1.713
1635227_at	CG10160	Ecdysone-inducible gene L3	ImpL3	10160R-2	NIG-FLY						4.6752	16.2905	-1.713
1628927_at	CG17914	yellow-b	yellow-b	17914R-1	NIG-FLY						4.6647	14.0225	-1.6673
1628927_at	CG17914	yellow-b	yellow-b	17914R-3	NIG-FLY						4.6647	14.0225	-1.6673
1640363_a_at	CG6330	-	CG6330	11891/GD	VDRC						4.4592	9.3252	-1.5218
1625382_at	CG1151	Osiris 6	Osi6	1151R-2	NIG-FLY						4.34	10.69	-1.59
1625382_at	CG1151	Osiris 6	Osi6	1151R-3	NIG-FLY						4.34	10.69	-1.59
1633162_at	CG13532	-	CG13532	13532R-1	NIG-FLY						4.2809	2.031	2.1078
1633162_at	CG13532	-	CG13532	13532R-2	NIG-FLY						4.2809	2.031	2.1078
1636040_at	CG10527	-	CG10527	10527R-1	NIG-FLY						3.6075	12.7745	-1.7176
1636040_at	CG10527	-	CG10527	10527R-2	NIG-FLY						3.6075	12.7745	-1.7176
1627472_at	CG9579	Annexin B10	AnxB10	9579R-2	NIG-FLY						3.4681	7.9468	-1.5636
1641423_at	CG6739	-	CG6739	6739R-2	NIG-FLY						3.2321	18.0263	-1.8207
1641423_at	CG6739	-	CG6739	6739R-3	NIG-FLY						3.2321	18.0263	-1.8207
1633968_at	CG5993	outstretched	os	3282/GD	VDRC						3.1901	2.3669	1.3478
1633968_at	CG5993	outstretched	os	5993R-2	NIG-FLY						3.19	2.37	1.35
1633968_at	CG5993	outstretched	os	5993R-1	NIG-FLY						3.19	2.37	1.35
1627590_at	CG9336	-	CG9336	9336R-1	NIG-FLY						3.034	7.0201	-1.5678
1623352_at	CG7016	-	CG7016	7016R-1	NIG-FLY						2.8316	1.7173	1.6489
1623352_at	CG7016	-	CG7016	7016R-2	NIG-FLY						2.8316	1.7173	1.6489
1638354_at	CG12007	-	CG12007	47405/GD	VDRC						2.7	1.96	1.38
1630642_at	CG13780	PDGF- and VEGF-related factor 2	Pvf2	13780R-1	NIG-FLY						2.68	8.8	-1.7
1630642_at	CG13780	PDGF- and VEGF-related factor 2	Pvf2	13780R-2	NIG-FLY						2.68	8.8	-1.7
1625405_at	CG4182	yellow-c	yellow-c	4182R-1	NIG-FLY						2.6463	4.166	-1.3648
1625405_at	CG4182	yellow-c	yellow-c	4182R-4	NIG-FLY						2.6463	4.166	-1.3648
1633946_at	CG31955	-	CG31955	31955R-2	NIG-FLY						2.461	6.5341	-1.6234
1633946_at	CG31955	-	CG31955	31955R-3	NIG-FLY						2.461	6.5341	-1.6234
1641527_at	CG4576	-	CG4576	5885/GD	VDRC						2.4224	3.2846	-1.2625
1641527_at	CG4576	-	CG4576	4576R-2	NIG-FLY						2.4224	3.2846	-1.2625
1623716_at	CG7558	Actin-related protein 3	Arp3	35258/GD	VDRC						2.4224	3.2846	-1.2625
1623716_at	CG7558	Actin-related protein 3	Arp3	35260/GD	VDRC						2.4224	3.2846	-1.2625
1641558_at	CG31005	qless	qless	31005R-1	NIG-FLY						2.3263	1.5069	1.5438
1625584_at	CG8654	-	CG8654	8654R-1	NIG-FLY						2.2249	3.7435	-1.4056
1625584_at	CG8654	-	CG8654	8654R-2	NIG-FLY						2.2249	3.7435	-1.4056
1629346_at	CG1443	-	CG1443	1443R-1	NIG-FLY						2.2012	4.4348	-1.5037
1629346_at	CG1443	-	CG1443	1443R-4	NIG-FLY						2.2012	4.4348	-1.5037
1629956_at	CG10098	-	CG10098	10098R-1	NIG-FLY						2.1074	3.7316	-1.4353
1628604_at	CG5893	Dichaete	D	TR01017P.1	DRSC						2.05	2.79	-1.26
1629803_a_at	CG8095	scab	scb	4891/GD	VDRC						2.04	5	-1.59
1629803_a_at	CG8095	scab	scb	8095R-1	NIG-FLY						2.04	5	-1.59
1629803_a_at	CG8095	scab	scb	8095R-2	NIG-FLY						2.04	5	-1.59
1636382_at	CG17574	-	CG17574	17574R-1	NIG-FLY						2.0046	3.842	-1.4782
1636382_at	CG17574	-	CG17574	17574R-2	NIG-FLY						2.0046	3.842	-1.4782
1629546_at	CG7054	-	CG7054	7054R-2	NIG-FLY						2.0007	5.5816	-1.6416
1627478_at	CG33232	-	CG33232	TR00136A.1	DRSC						1.7937	2.4737	-1.2749
1631627_at	CG5335	-	CG5335	11611/GD	VDRC						1.72	3.61	-1.52
1627830_at	CG1058	ripped pocket	rpk	TR01734A.1	DRSC						1.7084	-1.5597	3.8801
1627830_at	CG1058	ripped pocket	rpk	TR01734P.1	DRSC						1.7084	-1.5597	3.8801
1638653_a_at	CG9932	-	CG9932	45686/GD	VDRC						1.6	2.67	-1.4
1638653_a_at	CG9932	-	CG9932	9932R-1	NIG-FLY						1.5961	2.6657	-1.4012
1636886_at	CG3158	spindle E	spn-E	TR00540A.1	DRSC						1.5849	2.9836	-1.4688
1636886_at	CG3158	spindle E	spn-E	TR00540P.1	DRSC						1.5849	2.9836	-1.4688
1636886_at	CG3158	spindle E	spn-E	3158R-2	NIG-FLY						1.5849	2.9836	-1.4688
1636886_at	CG3158	spindle E	spn-E	3158R-1	NIG-FLY						1.5849	2.9836	-1.4688
1635764_at	CG14696	-	CG14696	38806/GD	VDRC						1.5474	2.4932	-1.3794
1626577_at	CG15556	-	CG15556	1791/GD	VDRC						1.4998	9.6131	-1.844
1622908_a_at	CG10962	-	CG10962	7090R-2	NIG-FLY						1.496	2.4988	-1.4013
1637607_at	CG8027	-	CG8027	8027R-3	NIG-FLY						1.4539	-1.3694	2.3056
1632886_at	CG13247	-	CG13247	13247R-3	NIG-FLY						1.4338	2.7603	-1.4806
1626196_at	CG5809	CaBP1	CaBP1	43148/GD	VDRC						1.42	1.91	-1.26
1632694_at	CG31918	-	CG31918	18592R-1	NIG-FLY						1.3502	1.8093	-1.2537
1632694_at	CG31918	-	CG31918	18592R-3	NIG-FLY						1.3502	1.8093	-1.2537
1632694_at	CG31918	-	CG31918	31918R-2	NIG-FLY						1.35	1.81	-1.25
1632694_at	CG31918	-	CG31918	31918R-3	NIG-FLY						1.35	1.81	-1.25
1627651_a_at	CG5248	locomotion defects	loco	9248/GD	VDRC						1.34	1.74	-1.23
1624747_at	CG3181	Ts	Ts	3181R-1	NIG-FLY						1.3264	-1.3092	1.92
1624747_at	CG3181	Ts	Ts	3181R-2	NIG-FLY						1.3264	-1.3092	1.92
