# Supplementary material for: Identification and Functional Analysis of Healing Regulators in Drosophila
Source: PLoS Genet. 2015 Feb 3;11(2):e1004965. doi: 10.1371/journal.pgen.1004965 (PMC4315591; doi:10.1371/journal.pgen.1004965)
Supplement: S14 Table — 21 UAS-Overexpression lines were gathered from different sources (see references), to be employed for the overexpression of different genes in experiments performed in thorax closure or wound healing. Probes’ codes, gene IDs, gene names, gene symbols, UAS codes, sources and level of expression of each probe/gene in the different analyzed comparisons (as in S1, S2 and S3 Tables) are displayed. (XLSX) [file pgen.1004965.s022.xlsx]

## Sheet: UAS
PROBE	HYPERLINK	NAME	SYMBOL	RNAi	SOURCE		GLOBAL	FC W (WO)	FC NW (WO)	FC W-NW (WO)	FC W (W/NW/D)	FC NW (W/NW/D)	FC W-NW (W/NW/D)
1625825_at	CG6378	BM-40-SPARC	BM-40-SPARC	UAS-SP0	F Prada		-5.73				-1.82	-1.42	-1.7
1625825_at	CG6378	BM-40-SPARC	BM-40-SPARC	UAS-SP6	F Prada		-5.73				-1.82	-1.42	-1.7
1631372_a_at	CG7807	Ap2	Ap2	UAS-Ap-2	[88]		-2.91
1635669_a_at	CG10601	mirror	mirror	UAS-Mirror	[89]		-2.55
1636931_at	CG11491	broad	broad	UAS-Broad	[90]		-2.28
1633396_at	CG12653	buttonhead	buttonhead	UAS-Sptr	[91]		-2.12
1633396_at	CG12653	buttonhead	buttonhead	UAS-Sptr 2	[91]		-2.12
1631027_at	CG10571	araucan	araucan	UAS-Ara	[92]		-1.8				-1.38	-1.66	1.82
1629307_s_at	CG15532	headcase	hdc	UAS-Head	[93]		-1.73603
1623968_at	CG10631	-	CG10631	UAS-I4	K Venkatesha		-1.71905
1632681_at	CG9656	grain	grain	UAS-Grain 1	[94]		-1.68				-1.34	-1.58	1.56
1632681_at	CG9656	grain	grain	UAS-Grain 2	[94]		-1.68				-1.34	-1.58	1.56
1624175_at	CG10605	caupolican	caupolican	UAS-Caup	[95]		-1.6				-1.37	-1.74	2.38
1636809_at	CG6944	Lamin	Lamin	UAS-Lamin	[96]		-1.59
1636612_a_at	CG11084	prickle	prickle	UAS-Bil080	[97]		-1.5
1636612_a_at	CG11084	prickle	prickle	UAS-Bil082	[97]		-1.5
1636612_a_at	CG11084	prickle	prickle	UAS-Bil083	[97]		-1.5
1624060_at	CG9102	bab2	bab2	UAS-Bab2	[98]			-1.26	1.01	-1.27
1637939_at	CG12172	Serpin 43Aa	Spn43Aa	UAS-Spn43	[99]						-1.55	-1.31	-1.35
1635382_at	CG1725	discs large 1	dlg1	UAS-Dlg	[100]						-1.27	-1.64	2
1635382_at	CG1725	discs large 1	dlg1	UAS-Dlg-GFP	[101]						-1.27	-1.64	2
