# Supplementary material for: Identification and Functional Analysis of Healing Regulators in Drosophila
Source: PLoS Genet. 2015 Feb 3;11(2):e1004965. doi: 10.1371/journal.pgen.1004965 (PMC4315591; doi:10.1371/journal.pgen.1004965)
Supplement: S15 Table — From 309 RNAi and 21 UAS lines employed for interference or overexpression in the Pnr-Gal4 domain, 151 and 16 respectively yielded distinguishable phenotypes. Assays were performed at different temperatures (PNR18, PNR25 and PNR29) as indicated and phenotypic categories are coded (A -Wild Type; B—Bristle Defects; C—Weak Thorax Cleft; D—Thorax Cleft; E—Strong Thorax Cleft; F—Pupal Lethal and G—Embryonic lethal). Phenotypic classes as described in the main text (1TC to 7TC) are indicated. Transcriptomic results as described in S1, S2 and S3 Tables are also displayed. (XLSX) [file pgen.1004965.s023.xlsx]

## Sheet: THORAX PHENOTYPES
NAME	SYMBOL	RNAi	SOURCE	THORAX (PNR GAL4)			PHENOTYPE				GLOBAL	Differentially expressed in wounded discs only (WO)			Distinct differential expression in wounded and unwounded discs (W/NW/D)
				18ºC	25ºC	29ºC	MAIN	OTHER	CLASS			FC W	FC NW	FC W-NW	FC W	FC NW	FC W-NW
-	CG30217	30217R-1	NIG-FLY		G		Embryonic lethal		7TC		2.78				3.05	4.21	-1.28
-	CG1703	1703R-2	NIG-FLY		G		Embryonic lethal		7TC		2.25
-	CG15027	15027R-1	NIG-FLY		G		Embryonic lethal		7TC		1.68	1.71	1.15	1.49
reptin	rept	19021/GD	VDRC		G		Embryonic lethal		7TC		1.64	1.69	1.07	1.57
Osiris 6	Osi6	1151R-2	NIG-FLY		G		Embryonic lethal		7TC						4.34	10.69	-1.59
Osiris 6	Osi6	1151R-3	NIG-FLY		G		Embryonic lethal		7TC						4.34	10.69	-1.59
Valyl-tRNA synthetase	Aats-val	21782/GD	VDRC	D	E	F	Pupal lethal		6TC		3.26
Cytochrome c proximal	Cyt-c-p	33019/GD	VDRC	A	D	F	Pupal lethal		6TC		3.05
Tryptophanyl-tRNA synthetase	Aats-trp	23949/GD	VDRC		F		Pupal lethal	Excess of Fusion	2TC		2.43
Tryptophanyl-tRNA synthetase	Aats-trp	23951/GD	VDRC		F		Pupal lethal	Excess of Fusion	2TC		2.43
Rho1	Rho1	12734/GD	VDRC	D	F	F	Pupal lethal		6TC		2.26
Actin 42A	Act42A	12456/GD	VDRC	F	F	F	Pupal lethal		6TC		2.07
spaghetti squash	sqh	7917/GD	VDRC	F	F	F	Pupal lethal		6TC		1.73				1.61	2.36	-1.32
-	CG15027	15027R-3	NIG-FLY		F		Pupal lethal		6TC		1.68	1.71	1.15	1.49
-	CG15027	24627/GD	VDRC		F	F	Pupal lethal		6TC		1.68	1.71	1.15	1.49
rhea	rhea	40400/GD	VDRC	F	F	F	Pupal lethal		6TC		1.65
rhea	rhea	40399/GD	VDRC	F	F	F	Pupal lethal		6TC		1.65
Jun-related antigen	Jra	TR00327A.1	DRSC	F	F	F	Pupal lethal		6TC		1.64
Jun-related antigen	Jra	TR00327A.2	DRSC	F	F	F	Pupal lethal		6TC		1.64
Tcp-1eta	Tcp-1eta	28895/GD	VDRC	E	E	F	Pupal lethal		6TC		1.64
misshapen	msn	16973R-1	NIG-FLY	D	E	F	Pupal lethal		6TC		1.58	1.63	1.25	1.31
-	CG17108	101911/KK	VDRC	A	C	E	Big cleft		5TC		15.45				11.09	4.03	2.75
-	CG10200	47612/GD	VDRC	C	D	E	Big cleft		5TC		3.07
Verprolin 1	Vrp1	23888/GD	VDRC	A	D	E	Big cleft		5TC		2.97
-	CG30217	25606/GD	VDRC		E		Big cleft		5TC		2.78				3.05	4.21	-1.28
-	CG30217	25604/GD	VDRC		E		Big cleft		5TC		2.78				3.05	4.21	-1.28
capping protein beta	cpb	45668/GD	VDRC	C	D	E	Big cleft		5TC		2.58
capping protein beta	cpb	TR02306P.1	DRSC	C	D	E	Big cleft		5TC		2.58
Serine protease inhibitor 6	Spn6	3243/GD	VDRC		E	E	Big cleft		5TC		2.42
Serine protease inhibitor 6	Spn6	3245/GD	VDRC		E	E	Big cleft		5TC		2.42
Serine protease inhibitor 6	Spn6	10913R-1	NIG-FLY		E	E	Big cleft		5TC		2.42
Serine protease inhibitor 6	Spn6	10913R-3	NIG-FLY		E	E	Big cleft		5TC		2.42
PDGF- and VEGF-receptor related	Pvr	13502/GD	VDRC	A	D	E	Big cleft		5TC		2.3
-	CG1703	32826/GD	VDRC		E		Big cleft		5TC		2.25
Pten	Pten	TR00354P.1	DRSC	A	C	E	Big cleft		5TC		2.23
Pten	Pten	TR02328P.1	DRSC	A	C	E	Big cleft		5TC		2.23
Nopp140	Nopp140	27995/GD	VDRC		E	E	Big cleft		5TC		2.09	2.21	1.12	1.98
Nopp140	Nopp140	45582/GD	VDRC		E	E	Big cleft		5TC		2.09	2.21	1.12	1.98
lethal (1) 1Bi	l(1)1Bi	22287/GD	VDRC		E	E	Big cleft		5TC		1.99
lethal (1) 1Bi	l(1)1Bi	22288/GD	VDRC		E	E	Big cleft		5TC		1.99
Actin 5C	Act5C	7139/GD	VDRC	D	E	E	Big cleft		5TC		1.95
Suppressor of profilin 2	Sop2	TR01475A.1	DRSC	A	C	E	Big cleft		5TC		1.75
T-cp1zeta	Tcp-1zeta	23751/GD	VDRC		E	E	Big cleft		5TC		1.54
-	CG6724	27731/GD	VDRC		E	E	Big cleft		5TC			1.31	-1.08	1.42
-	CG6724	27730/GD	VDRC		E	E	Big cleft		5TC			1.31	-1.08	1.42
-	CG12007	47405/GD	VDRC	A	C	E	Big cleft		5TC						2.7	1.96	1.38
-	CG16718	37472/GD	VDRC	A	A	D	Cleft		4TC		7.38
-	CG5397	5397R-1	NIG-FLY	A	C	D	Cleft		4TC		6.06				6.58	8.98	-1.27
moody	moody	4322R-2	NIG-FLY		D	D	Cleft		4TC		5.39				4.42	18.15	-1.76
PDGF- and VEGF-related factor 1	Pvf1	7103R-1	NIG-FLY		A	D	Cleft		4TC		5.2				4.85	9.04	-1.46
PDGF- and VEGF-related factor 1	Pvf1	7103R-2	NIG-FLY		A	D	Cleft		4TC		5.2				4.85	9.04	-1.46
-	CG15611	8986/GD	VDRC	A	C	D	Cleft		4TC		4.94
scarface	scaf	13249/GD	VDRC	A	C	D	Cleft		4TC		4.2
Activity-regulated cytoskeleton associated protein 1	Arc1	TR01992P.1	DRSC	A	C	D	Cleft		4TC		4.19				1.7	8.91	-1.81
Ecdysone-inducible gene L2	ImpL2	30930/GD	VDRC	A	A	D	Cleft		4TC		3.69
-	CG6045	21032/GD	VDRC	A	C	D	Cleft		4TC		3.56
Fimbrin	Fim	47514/GD	VDRC	A	C	D	Cleft		4TC		3.03
Imaginal disc growth factor 3	Idgf3	12423/GD	VDRC	A	C	D	Cleft		4TC		2.95
-	CG10960	8359/GD	VDRC	A	A	D	Cleft		4TC		2.82
-	CG30217	30217R-6	NIG-FLY		D		Cleft		4TC		2.78				3.05	4.21	-1.28
Transglutaminase	Tg	7356R-2	NIG-FLY		A	D	Cleft		4TC		2.72				3.29	5.78	-1.43
Transglutaminase	Tg	7356R-1	NIG-FLY		A	D	Cleft		4TC		2.72				3.29	5.78	-1.43
-	CG3825	15238/GD	VDRC	A	B	D	Cleft	Bristle defects	4TC		2.64
-	CG7296	18104/GD	VDRC	A	A	D	Cleft		4TC		2.6				3.66	2.19	1.67
Limpet	Lmpt	34081/GD	VDRC	A	C	D	Cleft		4TC		2.56				2.53	1.43	1.78
ferrochelatase	ferrochelatase	20804/GD	VDRC	A	A	D	Cleft		4TC		2.51
Paxillin	Pax	18061R-2	NIG-FLY		D	D	Cleft		4TC		2.3
Paxillin	Pax	25853/GD	VDRC		D	D	Cleft		4TC		2.3
-	CG1703	1703R-1	NIG-FLY		D	D	Cleft		4TC		2.25
Arc2	Arc2	13941R-1	NIG-FLY		D	D	Cleft		4TC		2.14				1.94	2.76	-1.3
Arc2	Arc2	13941R-3	NIG-FLY		D	D	Cleft		4TC		2.14				1.94	2.76	-1.3
-	CG15701	19540/GD	VDRC	A	C	D	Cleft		4TC		2				1.47	8.05	-1.82
capping protein alpha	cpa	TR01498A.1	DRSC	A	C	D	Cleft		4TC		1.8	1.84	1.22	1.51
nahoda	nahoda	27069/GD	VDRC		D	D	Cleft		4TC		1.66
nahoda	nahoda	27070/GD	VDRC		D	D	Cleft		4TC		1.66
Single stranded-binding protein c31A	Ssb-c31a	47383/GD	VDRC		D	D	Cleft		4TC			1.45	-1.14	1.7
Single stranded-binding protein c31A	Ssb-c31a	47385/GD	VDRC		D	D	Cleft		4TC			1.45	-1.14	1.7
separation anxiety	san	31742/GD	VDRC	A	C	D	Cleft		4TC			1.45	-1.05	1.53
outstretched	os	5993R-2	NIG-FLY		A	D	Cleft		4TC						3.19	2.37	1.35
Dichaete	D	TR01017P.1	DRSC	A	C	D	Cleft		4TC						2.05	2.79	-1.26
scab	scb	4891/GD	VDRC		D	D	Cleft		4TC						2.04	5	-1.59
-	CG9932	45686/GD	VDRC	A	C	D	Cleft		4TC						1.6	2.67	-1.4
locomotion defects	loco	9248/GD	VDRC		D	D	Cleft	Scutellum	4TC						1.34	1.74	-1.23
Drip	Drip	51936/GD	VDRC	A	A	C	Weak cleft		3TC		22.62
-	CG30022	9026R-2	DRSC		A	C	Weak cleft		3TC		8.77
-	CG30022	9026R-3	DRSC		A	C	Weak cleft		3TC		8.77
Imaginal disc growth factor 4	Idgf4	14624/GD	VDRC	A	A	C	Weak cleft		3TC		6.77
-	CG5397	5397R-3	NIG-FLY		A	C	Weak cleft		3TC		6.06				6.58	8.98	-1.27
-	CG31313	31313R-9	NIG-FLY		C	C	Weak cleft		3TC		4.99
-	CG31313	31313R-6	NIG-FLY		C	C	Weak cleft		3TC		4.99
-	CG31313	16765/GD	VDRC	A	A	C	Weak cleft		3TC		4.99
-	CG15611	TR01523A.1	DRSC	A	A	C	Weak cleft		3TC		4.94
Tissue inhibitor of metalloproteases	Timp	15372/GD	VDRC	A	A	C	Weak cleft		3TC		4.86
-	CG1516	41576/GD	VDRC	A	A	C	Weak cleft		3TC		4
Serine protease inhibitor 43Ab	Spn43Ab	45315/GD	VDRC	A	A	C	Weak cleft		3TC		3.88
Cuticular protein 49Ag	Cpr49Ag	8511R-2	NIG-FLY		A	C	Weak cleft		3TC		3.65				5.01	13.58	-1.63
Cuticular protein 49Ag	Cpr49Ag	8511R-4	NIG-FLY		A	C	Weak cleft		3TC		3.65				5.01	13.58	-1.63
Reduction in Cnn dots 6	Rcd6	37199/GD	VDRC	A	A	C	Weak cleft		3TC		3.57
-	CG6045	6045R-1	NIG-FLY		A	C	Weak cleft		3TC		3.56
Adenylyl cyclase 76E	Ac76E	51975/GD	VDRC	A	A	C	Weak cleft		3TC		3.27
-	CG1146	7450/GD	VDRC	A	A	C	Weak cleft		3TC		3.09
alan shepard	shep	37863/GD	VDRC	A	A	C	Weak cleft		3TC		3.02
-	ZnT63C	7461/GD	VDRC	A	A	C	Weak cleft		3TC		3.01
-	CG3448	3448R-1	NIG-FLY		C		Weak cleft		3TC		2.96				2.1	5.12	-1.59
-	CG3448	3448R-2	NIG-FLY		C		Weak cleft		3TC		2.96				2.1	5.12	-1.59
black	b	2890/GD	VDRC	A	A	C	Weak cleft		3TC		2.89	3.14	1.23	2.56
Calpain-A	Calpain-A	35261/GD	VDRC	A	A	C	Weak cleft		3TC		2.78	1.68	-1	1.69
-	Esyt2	28418/GD	VDRC	A	A	C	Weak cleft		3TC		2.75
slowdown	slow	30935/GD	VDRC	A	A	C	Weak cleft		3TC		2.73
Transglutaminase	Tg	26100/GD	VDRC	A	A	C	Weak cleft		3TC		2.72				3.29	5.78	-1.43
-	CG42671	38254/GD	VDRC	A	A	C	Weak cleft		3TC		2.68
Osiris 14	Osi14	1155R-1	NIG-FLY		A	C	Weak cleft		3TC		2.67
Osiris 14	Osi14	1155R-4	NIG-FLY		A	C	Weak cleft		3TC		2.67
-	CG7322	9258/GD	VDRC	A	A	C	Weak cleft		3TC		2.57
JhI-21	JhI-21	45191/GD	VDRC	A	A	C	Weak cleft		3TC		2.56
Phosphoenolpyruvate carboxykinase	Pepck	20529/GD	VDRC	A	A	C	Weak cleft		3TC		2.52
-	CG9689	9689R-3	NIG-FLY		A	C	Weak cleft		3TC		2.51				2.38	3.37	-1.29
-	CG9689	9689R-4	NIG-FLY		A	C	Weak cleft		3TC		2.51				2.38	3.37	-1.29
lethal (1) G0232	l(1)G0232	33744/GD	VDRC		C	C	Weak cleft		3TC		2.21				2.01	1.4	1.44
HIF prolyl hydroxylase	Hph	1114R-1	NIG-FLY		A	C	Weak cleft		3TC		2.15	2.14	-1	2.14
HIF prolyl hydroxylase	Hph	1114R-2	NIG-FLY		A	C	Weak cleft		3TC		2.15	2.14	-1	2.14
-	CG7830	7830R-1	NIG-FLY		C	C	Weak cleft		3TC		2.14
-	CG7830	7830R-3	NIG-FLY		C	C	Weak cleft		3TC		2.14
flare	flr	TR0156A.1	DRSC	A	A	C	Weak cleft		3TC		1.98
-	CG32138	32138R-2	NIG-FLY	A	A	C	Weak cleft		3TC		1.8
Suppressor of profilin 2	Sop2	42172/GD	VDRC		C	C	Weak cleft		3TC		1.75
Suppressor of profilin 2	Sop2	42171/GD	VDRC		C	C	Weak cleft		3TC		1.75
inflated	if	44885/GD	VDRC		C	C	Weak cleft		3TC		1.63
inflated	if	5600/GD	VDRC		C	C	Weak cleft		3TC		1.63
-	CG32409	34543/GD	VDRC		C	C	Weak cleft		3TC		1.56
outstretched	os	5993R-1	NIG-FLY		A	C	Weak cleft		3TC						3.19	2.37	1.35
scab	scb	8095R-1	NIG-FLY		C	C	Weak cleft		3TC						2.04	5	-1.59
scab	scb	8095R-2	NIG-FLY		C	C	Weak cleft		3TC						2.04	5	-1.59
CaBP1	CaBP1	43148/GD	VDRC		C	C	Weak cleft		3TC						1.42	1.91	-1.26
moody	moody	4322R-1	NIG-FLY	A	B	B	Bristle defects		1TC		5.39				4.42	18.15	-1.76
Trehalose transporter 1-1	Tret1-1	8126/GD	VDRC	A	B	B	Bristle defects		1TC		4.93				4.31	2.58	1.67
Cecropin B	CecB	9718/GD	VDRC	A	A	B	Bristle defects		1TC		4.72
-	CG42666	38827/GD	VDRC	A	B	B	Bristle defects		1TC		4.06
Glutathione S transferase D3	GstD3	17132/GD	VDRC	A	B	B	Bristle defects		1TC		2.84				1.72	6.21	-1.72
Sulfated	Sulf1	45954/GD	VDRC	A	A	B	Bristle defects		1TC		2.72
-	CG6830	45578/GD	VDRC	A	A	B	Bristle defects		1TC		2.64
misato	mst	1424R-3	NIG-FLY		B	B	Bristle defects		1TC		2.14				2.02	2.68	-1.25
anti-silencing factor 1	asf1	23737/GD	VDRC	A	B	B	Bristle defects		1TC		1.68				2.02	1.45	1.4
-	CG3608	3608R-1	NIG-FLY		B	B	Bristle defects		1TC		1.67	2.15	-1	2.16
-	CG3608	3608R-2	NIG-FLY		B	B	Bristle defects		1TC		1.67	2.15	-1	2.16
-	CG8602	31935R-2	NIG-FLY		B	B	Bristle defects		1TC			1.75	1.18	1.49
spt4	spt4	TR00548A.1	DRSC	A	A	B	Bristle defects		1TC			1.53	-1.15	1.8
Cip4	Cip4	2060R-3	NIG-FLY		B	B	Bristle defects		1TC			1.48	1.05	1.41
jitterbug	jbug	32433/GD	VDRC	A	B	B	Bristle defects		1TC			1.41	-1.22	1.8
PDGF- and VEGF-related factor 2	Pvf2	13780R-1	NIG-FLY		B	B	Bristle defects		1TC						2.68	8.8	-1.7
PDGF- and VEGF-related factor 2	Pvf2	13780R-2	NIG-FLY		B	B	Bristle defects		1TC						2.68	8.8	-1.7
NAME	SYMBOL	RNAi	SOURCE	THORAX (PNR GAL4)			PHENOTYPE				GLOBAL	Differentially expressed in wounded discs only (WO)			Distinct differential expression in wounded and unwounded discs (W/NW/D)
				18ºC	25ºC	29ºC	MAIN	OTHER	CLASS			FC W	FC NW	FC W-NW	FC W	FC NW	FC W-NW
mirror	mirror	UAS-Mirror	[89]		G		Embryonic lethal		7TC		-2.55
broad	broad	UAS-Broad	[90]		G		Embryonic lethal		7TC		-2.28
araucan	araucan	UAS-Ara	[92]		G		Embryonic lethal		7TC		-1.8				-1.38	-1.66	1.82
bab2	bab2	UAS-Bab2	[98]		G		Embryonic lethal		7TC			-1.26	1.01	-1.27
caupolican	caupolican	UAS-Caup	[95]		F		Pupal lethal		6TC		-1.6				-1.37	-1.74	2.38
Lamin	Lamin	UAS-Lamin	[96]		E		Big cleft		5TC		-1.59
BM-40-SPARC	BM-40-SPARC	UAS-SP0	F Prada		A	C	Weak cleft		3TC		-5.73				-1.82	-1.42	-1.7
BM-40-SPARC	BM-40-SPARC	UAS-SP6	F Prada		A	C	Weak cleft		3TC		-5.73				-1.82	-1.42	-1.7
Ap2	Ap2	UAS-Ap-2	[88]		A	C	Weak cleft		3TC		-2.91
buttonhead	buttonhead	UAS-Sptr	[91]		C	C	Weak cleft		3TC		-2.12
buttonhead	buttonhead	UAS-Sptr 2	[91]		C	C	Weak cleft		3TC		-2.12
grain	grain	UAS-Grain 1	[94]		A	C	Weak cleft		3TC		-1.68				-1.34	-1.58	1.56
grain	grain	UAS-Grain 2	[94]		A	C	Weak cleft		3TC		-1.68				-1.34	-1.58	1.56
prickle	prickle	UAS-Bil080	[97]		C	C	Weak cleft		3TC		-1.5
prickle	prickle	UAS-Bil082	[97]		C	C	Weak cleft		3TC		-1.5
prickle	prickle	UAS-Bil083	[97]		C	C	Weak cleft		3TC		-1.5
